# Supplementary material for: A longitudinal study to examine the influence of farming practices and environmental factors on pathogen prevalence using structural equation modeling
Source: Front Microbiol. 2023 Apr 6;14:1141043. doi: 10.3389/fmicb.2023.1141043 (PMC10117993; doi:10.3389/fmicb.2023.1141043)
Supplement: Supplementary file 1 [file Table_1.XLSX]

## Sheet: Suppl. Table 1
Supplemental Table 1: Weather data from the OARDC weather station used in the SEM for the OH farms.
Date	Precipitation (inches)	Maximum Air Temperature (°F)	Minimum Air Temperature (°F)	Average Air Temperature (°F)	MaxRelHum	MinRelHum	AvgRelHum	Solar Radiation	Average Wind Direction	Average Wind Speed	MaxWindSpeed	Maximum Soil Temperature (°F)	Minimum Soil Temperature (°F)	Average Soil Temperature (°F)
2017-12-18	0	43.5	35.2	39.3	97	84	92	26.38	140.68	4	8.5	37.3	34.1	35.3
2017-12-19	0	53.7	41.8	45.7	90	65	82	147.12	184.724	9.5	15	42.3	37.3	39.7
2017-12-20	0	42	26.6	34.5	90	49	73	215.42	227.922	4.4	9.7	40.6	36.5	38.3
2017-12-21	0	39.3	22.9	31.7	90	57	73	123.42	27.4507	1.7	7.3	37.2	34.7	35.9
2017-12-22	0.03	51.6	35.1	46.9	98	57	86	19.95	93.9323	1.7	5.7	42.3	36.7	39.3
2017-12-23	0.7	51.4	28.3	36.4	98	86	95	24.55	241.721	4.6	11.5	42.7	38.1	40.6
2017-12-24	0.07	33.8	26.3	30	98	83	91	75.16	59.9027	1.3	10.9	38.5	36.7	37.5
2017-12-25	0	29.2	13.8	20.2	94	55	73	193.12	205.261	15	21	37.5	34.6	36.2
2017-12-26	0	15.2	9.2	12.2	74	59	67	158.66	209.794	8.4	15.2	34.6	33.3	33.8
2017-12-27	0	12.3	-0.2	6.2	85	60	76	229.33	221.742	5.1	11.4	33.4	32.6	33
2017-12-28	0	16	-1.7	7.1	89	61	79	145.75	24.2892	0.5	5	32.6	32.1	32.3
2017-12-29	0	18.2	12.5	14.9	92	72	78	95.95	52.1792	1.1	7.4	32.1	31.9	32
2017-12-30	0.03	16	3.4	12.3	92	74	86	89.94	135.78	4.5	28.4	32.1	31.9	32
2017-12-31	0	16.4	-0.4	6.1	90	50	78	186.22	9.31111	0	3.9	32.1	32	32
2018-01-01	0	9.5	-9.7	2.1	90	69	83	103.67	4.89514	0	2.2	32	31.8	31.9
2018-01-02	0	12.4	2.9	5.8	84	57	75	228.95	128.777	4.7	13.8	31.9	31.7	31.8
2018-01-03	0	21.7	-2.7	10.7	86	43	69	174.51	152.466	5.7	10.6	31.8	31.5	31.7
2018-01-04	0	15.6	1.4	10.8	89	66	78	144.14	253.859	8.4	16.9	31.8	31.7	31.8
2018-01-05	0	8.4	-3.7	1.7	87	60	72	240.63	227.216	8.9	15.2	31.7	31.2	31.4
2018-01-06	0	9.6	-6.3	1.7	88	64	78	221.42	158.289	4.6	13.6	31.2	30.7	31
2018-01-07	0	25.3	-10.3	8.8	88	45	68	131.62	94.0962	4.2	8.9	31.2	30.3	30.7
2018-01-08	0.15	34.7	25.7	31.5	98	48	86	26.26	166.505	7.3	12.4	31.6	31.2	31.4
2018-01-09	0	35.6	23.6	30	96	78	91	104.97	115.866	2.2	7.3	31.8	31.6	31.7
2018-01-10	0	49.4	19.9	35.5	97	81	91	100.11	68.5081	1.1	5.4	31.8	31.6	31.7
2018-01-11	0.25	60.1	49.4	54.6	98	74	85	89.35	127.324	5.1	9.7	31.9	31.8	31.8
2018-01-12	0.54	57.7	19	40.8	98	89	95	26.44	229.183	9.2	18.2	32.3	31.9	32
2018-01-13	0	18.8	3.9	14.7	93	71	83	133.95	260.844	9.1	19.7	32	32	32
2018-01-14	0	19.4	3.9	9.8	91	54	79	229.35	89.2587	0.9	6.5	32	32	32
2018-01-15	0.04	25.4	4.8	16.7	94	78	86	127.88	200.505	2.6	7.5	32.2	32	32.1
2018-01-16	0	25.6	1.4	12.3	93	72	82	194.29	248.54	6.5	18.8	32.3	32.2	32.2
2018-01-17	0	16.6	0.4	7.7	88	72	83	204.21	252.395	5.1	9.4	32.3	32.2	32.3
2018-01-18	0	26.3	8.5	17.5	88	62	74	262.91	238.488	8.4	13.8	32.3	32.2	32.2
2018-01-19	0	38.4	19.6	28.1	74	49	63	259.75	172.428	7.3	10.6	32.3	32.2	32.2
2018-01-20	0	43.2	32.4	36.8	81	59	68	252.62	159.063	6.6	12.1	32.3	32.2	32.3
2018-01-21	0	48.3	37.6	42.1	98	76	92	75.3	108.518	2.5	8.5	32.3	32.2	32.3
2018-01-22	0.02	60	42.5	51.9	99	62	85	119.17	55.1708	1.3	7.1	32.5	32.3	32.3
2018-01-23	0.27	54.5	31.8	40.1	97	77	88	56.62	107.324	3.6	19.7	34.9	32.5	34.1
2018-01-24	0	31.8	24.6	28.6	92	77	84	45.23	149.193	3.3	14.1	34	33.1	33.4
2018-01-25	0	34.2	24.9	28.3	89	70	80	126.37	102.104	1.5	8.4	33.1	32.9	33
2018-01-26	0	55.3	25.7	39.1	87	37	63	274.18	92.062	2.8	10	34.1	32.8	33.2
2018-01-27	0.15	48.7	41	45.4	98	37	74	23.77	146.627	6.3	12.6	37.8	33.3	35.6
2018-01-28	0	50.2	24.6	35.3	98	39	82	279.48	60.2371	0.7	5.3	39.6	34.5	36.7
2018-01-29	0.05	40.3	20.6	29	96	71	91	79.33	122.156	3.9	13.2	36	33.9	34.8
2018-01-30	0	20.5	10.9	16.9	90	63	77	144.48	222.641	7.3	14.7	34.7	33.8	34.1
2018-01-31	0	43.7	12.6	28.8	82	48	66	216.24	139.997	5.7	15.2	33.9	33.3	33.5
2018-02-01	0	43.9	18.4	36.6	85	56	70	102.99	178.44	9.3	34.9	36.8	33.7	34.9
2018-02-02	0	18.3	9	13.9	78	58	67	174.64	227.848	10.3	21.6	34.6	32.9	33.4
2018-02-03	0	30.9	11	21.4	78	46	64	143.58	142.151	6.6	10.1	32.9	32.5	32.6
2018-02-04	0.05	36.6	20.6	32.8	97	52	87	32.2	168.704	6.8	12.9	32.5	32.5	32.5
2018-02-05	0	22.4	6.7	16.5	91	64	77	303.48	198.145	6.8	16.3	32.5	32.4	32.5
2018-02-06	0.03	25.9	18.9	21.7	92	69	82	125.35	85.7751	1.5	9.7	32.5	32.5	32.5
2018-02-07	0.24	25.2	12.9	20.8	94	81	88	116.49	215.603	6	18.5	32.5	32.5	32.5
2018-02-08	0	21.6	9.1	17.3	91	61	79	228.04	122.743	5	14.6	32.5	32.5	32.5
2018-02-09	0.02	42.9	7.4	27.5	92	56	78	185.29	69.4354	3.1	10	32.5	32.4	32.5
2018-02-10	0.09	39.4	26.1	32.8	96	82	91	70.38	113.545	2.5	10.2	32.5	32.5	32.5
2018-02-11	0.07	42.9	26.4	31.9	98	88	95	64.7	143.129	3.5	12.8	32.5	32.5	32.5
2018-02-12	0	32.3	18.8	25.7	90	51	76	346.88	174.889	3.2	13.7	32.5	32.5	32.5
2018-02-13	0	40.5	14.2	26.5	91	44	72	303.03	53.4449	3.3	12.4	32.5	32.4	32.4
2018-02-14	0.09	44.5	33.5	39.4	99	81	91	86.71	64.5615	1.1	6.8	32.4	32.4	32.4
2018-02-15	0.5	61.4	41	53.7	99	83	95	99.69	125.901	2.6	14.2	41.6	32.4	34.9
2018-02-16	0.31	53	29.8	37.3	99	71	89	36.64	56.6593	0.3	7.2	42.1	36.6	39.8
2018-02-17	0	33.3	26.9	30.3	96	74	83	77.62	62.3327	1.7	8.2	36.6	34.5	35.4
2018-02-18	0.01	44.5	31.8	35.8	98	57	78	284.91	150.627	4.7	12.5	40.1	34.8	36.7
2018-02-19	0.6	63.4	31.7	47.7	98	71	88	46.15	110.145	3.4	8.7	43	35.1	38.2
2018-02-20	0	75.5	59.7	66.3	84	53	71	198.05	140.365	6.4	15.9	51.3	43.1	47
2018-02-21	0.14	68	33.2	51.2	95	63	83	55.46	225.495	6.1	20.3	49.9	44	48.3
2018-02-22	0.45	47.4	32.7	38.2	96	81	91	189.19	191.717	7.9	14.5	44.5	40.5	42.6
2018-02-23	0.12	61.7	40.2	50.1	99	85	94	71.87	137.068	5.5	18	48.3	42.5	44.8
2018-02-24	0.63	51.5	41.2	45.4	97	89	94	63.52	149.84	4	13.7	47.8	44.9	46
2018-02-25	0.62	59.1	39.2	48.7	98	51	78	219.4	173.386	10	22.4	47.9	44.4	46.5
2018-02-26	0	50.3	31.1	40.3	90	36	65	408.14	168.593	4.5	11.2	47.6	40	43.4
2018-02-27	0	58.7	26.5	41.2	95	27	63	402.05	64.5814	2.8	11.5	46	37.6	41.6
2018-02-28	0	62.1	34.7	49.2	88	52	67	182.46	106.138	4.5	14.5	46.6	39.2	42.8
2018-03-01	0.89	50.8	31.8	44.6	98	88	96	36.95	86.5803	2.7	16.1	46.5	42.5	45.1
2018-03-02	0.01	33.1	24.8	31	99	78	89	156.33	64.3906	1.5	13.6	42.5	38.4	40.5
2018-03-03	0	36.8	22.1	29.4	96	52	78	471.93	192.182	5	25.3	41.4	35.6	37.9
2018-03-04	0	41.3	21.2	30.5	96	37	70	444.03	225.572	4.7	15.5	41	34.9	37.2
2018-03-05	0	40.9	20	31	88	43	66	410.41	151.785	3.6	9.4	40.7	34.7	37.1
2018-03-06	0	52.3	31.2	39.5	82	37	60	331.89	114.078	4.3	14	44.5	36.2	39.2
2018-03-07	0	39	25.9	33.5	96	62	83	180.7	153.094	5.3	18.4	40.7	37.1	39.4
2018-03-08	0	30.7	19.7	25.9	89	59	77	205.25	56.601	0.2	10.7	37.1	34.6	35.3
2018-03-09	0	30.9	23.8	27.3	88	68	80	151.98	40.1729	0.5	13.3	35.6	34.1	34.7
2018-03-10	0	39	15.5	27	95	52	75	385.17	102.532	1.9	9.1	38.2	33.5	35
2018-03-11	0	40	17	28.3	94	52	74	449.55	122.965	2.4	9.6	39.3	33.6	35.4
2018-03-12	0	37	19.3	29.4	91	58	77	306.7	130.475	2.2	10.6	38.1	33.7	35.5
2018-03-13	0.02	34.8	25.2	29.1	95	62	83	281.6	143.936	1.1	8.9	37.5	34.1	35.6
2018-03-14	0.03	33.2	22.1	26.5	95	65	78	271.16	155.718	2.1	12.5	35.7	34	34.6
2018-03-15	0	40.3	26.3	33.1	78	55	68	365.28	51.8066	0.2	5.5	38.9	33.4	35.4
2018-03-16	0	36.6	20.2	27.5	89	50	68	384.51	92.9219	1.4	9.4	40.3	33.9	36.2
2018-03-17	0.01	37.9	17.6	27	92	51	78	157.19	31.075	0.5	7.7	36.5	33.6	34.7
2018-03-18	0	54.7	17.7	35.4	91	32	60	506.32	77.8826	1.7	9	42	33.3	36.4
2018-03-19	0	48.3	27	36.3	89	40	67	443.12	173.198	3.9	13	43.2	34.5	38.2
2018-03-20	0	44.5	29.4	33.6	86	44	62	203.83	167.489	6.9	15.8	39.1	35.1	37
2018-03-21	0.1	34.8	28.2	30.6	96	55	81	277.65	21.1274	0.6	11	36.8	35.8	36.1
2018-03-22	0	39.6	24.4	31	87	33	65	510.61	134.375	2.9	12.9	40.6	34.5	36.6
2018-03-23	0	39.4	18.3	29.3	94	52	72	437.77	119.4	2.9	11.9	40.2	34	36.4
2018-03-24	0	43.5	19.4	31	94	40	69	406.1	30.6019	1.1	9.5	40.2	33.9	36.4
2018-03-25	0	42.6	21.9	31.7	72	29	49	557.4	0.0857292	0	0.1	40.3	33.9	36.4
2018-03-26	0	56.3	30.5	42.6	79	32	53	511.24	31.8202	3.3	9.9	44.6	34.2	38.6
2018-03-27	0.33	51.6	38.8	45.4	98	44	86	45.24	74.6377	1.8	8.5	43.3	40	41.2
2018-03-28	0.07	51.6	44	48.3	99	93	97	101.18	99.2911	0.8	6.4	46.5	43.3	44.6
2018-03-29	0.55	60.7	39.5	49.6	100	92	98	65.23	81.6455	2	10.5	49.1	45.1	46.5
2018-03-30	0.14	41.9	26.8	35.9	98	59	81	269.98	213.589	5.3	14.3	46.5	41.9	44
2018-03-31	0	54.6	23.8	41.2	97	46	72	349.63	86.7195	6.1	20.3	45.8	37.5	41.8
2018-04-01	0.1	50.2	31	38.8	97	45	70	480.31	247.646	7.4	16.4	50.3	41.3	45.5
2018-04-02	0.13	43.8	25.9	35.4	97	60	81	476.14	70.7618	1.6	7.8	48.6	42.1	44.7
2018-04-03	1.92	59.1	35.8	46.3	98	84	94	49.35	74.5546	3.1	11.6	47.4	42.6	44.5
2018-04-04	0.2	59.7	28.1	38.3	96	66	78	209.11	172.818	12.3	25.2	48.4	40	44.6
2018-04-05	0	44.1	26.5	34.9	89	43	66	503.98	116.523	4	14.1	47.2	37.5	41.6
2018-04-06	0.05	51.6	27.6	40.1	96	41	76	244.71	82.8277	2.3	14.2	45.6	41.1	43.1
2018-04-07	0	39.4	24.9	31.6	83	45	61	481.84	234.134	6.9	20.3	48	39.5	43.1
2018-04-08	0	38.1	23.5	30.8	85	38	61	482.8	267.501	8	19.6	47.1	38	42.2
2018-04-09	0	35.2	25.9	31.2	92	53	75	171.49	99.2777	2	8.9	42.9	38.7	40.8
2018-04-10	0	42.8	20.8	32.5	96	49	77	298.98	97.6854	3.1	11.6	43.8	36.3	40.1
2018-04-11	0	59.1	30.2	44.4	82	48	63	378.08	87.3714	5.9	16.4	46.7	38.9	42.4
2018-04-12	0	75.3	47.3	61.6	87	40	55	449.82	79.6921	7.2	22.5	53.6	43.8	48
2018-04-13	0	80.3	62.9	69.8	60	31	44	427.87	152.581	8.2	21	57.5	49.1	52.7
2018-04-14	0.04	75.4	40	61.5	94	47	69	256.61	143.124	4.3	13.6	57.5	51.9	54.7
2018-04-15	2.31	61.4	40.2	47.9	98	90	96	75.5	108.284	4.6	14.8	53.6	48.7	50.9
2018-04-16	0.03	44.7	32.2	37.2	96	72	85	124.48	82.3302	2.1	13.5	51.1	43.9	47.5
2018-04-17	0	34.7	28.6	32.4	95	66	79	184.17	121.507	4.6	14.7	43.8	41.3	42.3
2018-04-18	0.01	50.4	25.4	37.7	91	51	74	483.54	43.9951	0.8	10.2	51.1	38.9	44.5
2018-04-19	0.09	50.2	31.6	38.9	97	40	75	382.55	271.115	6.9	15.7	49.5	43.4	46.1
2018-04-20	0	51.8	25.3	38.9	96	30	63	629.41	54.3266	0.4	7.6	53.5	40.7	46.6
2018-04-21	0	56	24.5	42.2	94	29	56	420.91	120.676	1.4	7.3	51	41.6	46.7
2018-04-22	0	66.3	39.5	52.4	68	23	45	553.62	97.251	4.5	9.9	55.5	45.6	50
2018-04-23	0	71.8	44.1	57.2	83	36	56	477.22	37.6026	3.8	8.9	57.7	47.1	52.2
2018-04-24	0.43	55.4	49.7	52.4	97	71	88	122.56	35.8113	4	9.7	54.2	52	52.7
2018-04-25	0.01	54.2	38.8	50	99	75	93	185.99	125.104	2	10.4	53.8	51.1	52.4
2018-04-26	0	64.1	32.3	47.7	98	43	76	624.05	15.6751	0	2.5	59.1	47	52.7
2018-04-27	0.03	68.5	38.6	52.8	95	34	69	511.89	0	0	0	59.8	50.3	54.7
2018-04-28	0.01	48.7	31.3	41.1	95	51	84	130.16	0	0	0	54.6	48.8	51.5
2018-04-29	0	51.9	26.9	40	95	31	62	573.61	8.43021	0.1	3.9	55	44.9	49.4
2018-04-30	0	67.8	28.3	49.3	96	22	55	634.91	6.5991	0.2	5.4	57.5	45.2	51
2018-05-01	0	79.5	38.7	61.3	86	23	47	623.78	63.4637	2.5	13.2	59.7	48.2	53.7
2018-05-02	0	82	54.5	70.5	71	45	55	480.47	89.4649	2.4	12.7	60.9	52.3	56.7
2018-05-03	0.47	76.1	62.6	69.4	97	63	81	201.12	134.135	4.4	16.5	61.6	57.7	59.5
2018-05-04	0.04	79.3	51.9	67.7	94	51	76	375.38	15.2069	0.2	4.8	64	59	61
2018-05-05	0	71.9	42.9	59.1	99	43	74	403.28	0	0	0	62	55.5	59.1
2018-05-06	0.06	76.2	51.7	61.4	97	41	77	429.64	0	0	0	65	57	60.6
2018-05-07	0	68.1	47.4	57.7	97	50	74	584.39	80.3556	1	8.6	66	57.8	61.5
2018-05-08	0	79.4	40.3	60	96	36	66	602.19	2.74618	0	0.2	67.2	55.7	61.3
2018-05-09	0	82.4	47.9	67.2	97	34	64	560.1	5.73056	0	0.1	67.5	58.3	62.9
2018-05-10	0.1	74.2	62	68.3	92	53	71	463.37	148.52	4	14.5	68	62.1	64.7
2018-05-11	0	62.4	49.1	54.4	93	41	65	291.29	186.506	4.1	11.9	64.3	59.3	61.1
2018-05-12	0.07	76.4	46.4	57.6	97	61	82	401.58	145.955	2.4	11.3	66	57.3	61.2
2018-05-13	0.13	74.7	50.3	59.9	99	76	92	338.47	79.2441	1.2	8.3	65.5	59.1	61.9
2018-05-14	0.11	74	55.2	64.6	99	72	90	272.88	54.7732	0.6	7.4	65.2	60.5	63.1
2018-05-15	0.52	76.7	59.5	68.3	99	70	87	338.62	25.5706	0	2	67.5	61.7	64.4
2018-05-16	0	75.5	58	65	91	67	83	306.66	25.6585	0	2.1	67.3	62.7	64.7
2018-05-17	0	81.4	53.6	67.8	97	42	72	567.71	2.40796	0	0.1	70.7	62.1	66.1
2018-05-18	0	75.8	57.5	67.3	88	63	76	331.68	3.8617	0	0.4	67.8	63.5	65.8
2018-05-19	0.09	79.4	61.5	68.9	93	71	85	438.36	74.2435	1.4	9.7	70.6	63.9	67
2018-05-20	0.03	68.8	55.8	65	98	72	88	261.39	65.7771	1.1	7.5	68.3	65.9	67.3
2018-05-21	0.58	81.5	51.6	65.1	98	50	79	490.76	0	0	0	70.3	62.8	66.5
2018-05-22	0.47	80.7	62.4	67.9	100	60	89	363.48	6.76944	0.1	5.2	70.6	65.7	67.8
2018-05-23	0.01	75.4	55.4	64.1	92	40	72	574.47	0	0	0	71.5	65.5	68.1
2018-05-24	0	83.1	47.6	65.6	100	31	67	633.49	0	0	0	73.2	63.1	68.1
2018-05-25	0	84.7	51.1	68.6	100	31	67	650.28	0	0	0	75.2	64.7	69.8
2018-05-26	1.26	80.4	56	66.8	100	67	88	316.83	0.583434	0	7.8	72.4	66.6	69.3
2018-05-27	0.02	87.1	64.4	74	100	54	83	541.07	13.4264	0.2	4.1	77.7	68.1	72.2
2018-05-28	0	93.1	62.4	76.5	100	35	76	533.21	11.4701	0	2.5	80.4	70.1	75.2
2018-05-29	0	89.8	64.4	77.5	100	49	74	568.85	28.1046	0.8	8.3	82.3	72	76.9
2018-05-30	0.14	84.5	67.6	75.2	94	61	78	381.36	35.5704	1.3	8.1	78.9	73.6	76.2
2018-05-31	0.01	86.8	70.5	76.8	95	56	81	490.65	13.4375	0.2	5.5	80.1	73.1	76.2
2018-06-01	0.01	78.7	65.1	71.1	99	70	87	254.31	0	0	0	76.6	72.8	74.7
2018-06-02	0	73.9	60	66.1	97	70	87	379.06	9.48538	0	2.5	75.7	70.7	72.9
2018-06-03	0.08	80.6	55.7	68	100	45	80	448.82	0	0	0	76	68.8	72.3
2018-06-04	0	73.5	55.7	63.5	96	37	65	540.97	32.4514	0.8	10	74.3	68	70.8
2018-06-05	0.02	69.9	51.4	61.9	92	57	69	294.06	82.4111	2.6	17.1	69.6	66.1	67.9
2018-06-06	0	66.3	44.1	53.9	100	54	80	310.05	2.84155	0	2.7	67.5	62.3	64.8
2018-06-07	0	78.7	46.5	62.8	100	49	74	561.49	3.97083	0	0.5	72.1	62.1	66.7
2018-06-08	0.13	84.7	58.4	69.2	99	53	82	394.46	1.83934	0	0.1	75.6	66.3	70.3
2018-06-09	0.28	76.9	61.1	67.3	100	75	93	202.82	0	0	0	72	68.2	70
2018-06-10	0.65	79	63.5	68.9	100	76	94	234.37	0	0	0	73.1	68.3	70.5
2018-06-11	0.46	69.9	61.2	65.1	100	84	94	174.08	0	0	0	71	68.3	69.4
2018-06-12	0.16	74.8	57.8	67.4	98	79	91	204.36	0	0	0	70.2	66.4	68.6
2018-06-13	0.01	84.7	61.7	74.1	98	56	82	394.8	0	0	0	74.3	68.6	70.8
2018-06-14	0	80.1	52.9	67.9	100	30	65	628.16	0	0	0	75.8	66.6	71.2
2018-06-15	0	81.5	54.6	68.8	100	36	65	593.94	0	0	0	77	67.4	72.1
2018-06-16	0	85.4	58	72.3	99	53	77	436.24	0	0	0	77.5	69.3	73.1
2018-06-17	0	94.2	65.1	78.9	100	49	79	551.98	0	0	0	82	71.4	76.3
2018-06-18	0	90.3	71.7	81.7	94	54	75	537.89	0	0	0	81.8	74.7	78.2
2018-06-19	0.1	81.5	69.7	75.6	99	66	84	338.96	0	0	0	79.1	75.6	77.3
2018-06-20	0.55	79.6	65.1	71.3	95	74	86	243.46	0	0	0	77.4	73.7	75.4
2018-06-21	0.01	79.7	57.5	69.5	100	49	77	471.92	0	0	0	78	71.1	74.5
2018-06-22	0.99	76.2	63.6	67.2	100	84	94	144.72	0	0	0	74.7	70.6	72.5
2018-06-23	0.09	76.9	65.3	70.1	100	68	88	405.19	0	0	0	75.5	69.9	72.3
2018-06-24	0.01	80.5	62	71.1	97	56	80	490.75	0	0	0	76.9	70.9	73.4
2018-06-25	0	79.6	59	68.4	100	56	80	516.13	0	0	0	76.9	69.8	73.1
2018-06-26	0	83.6	53.1	69.7	99	63	78	477.25	0	0	0	77.3	69	73.3
2018-06-27	0.31	78.7	66.2	71	98	71	89	239.97	0	0	0	74.5	71.7	73
2018-06-28	0	82.6	66.7	73.6	97	56	79	521.98	0	0	0	78.5	71.1	74.3
2018-06-29	0	88.8	61.5	76.1	100	51	77	619.11	0	0	0	81.9	71.5	76.4
2018-06-30	0	90.7	64.6	78.5	100	54	78	584.91	0	0	0	83.2	73.7	78.2
2018-07-01	0	92.2	65.8	80.6	100	47	75	614.54	0	0	0	84.7	74.7	79.6
2018-07-02	0.4	91	69.8	77.2	100	61	84	414.74	0	0	0	84.1	77.1	79.7
2018-07-03	0.05	91.3	67.9	77.6	100	57	86	530.47	0	0	0	83.4	75.8	79.3
2018-07-04	0.38	92.2	69.8	78	100	58	89	313.48	0	0	0	82.5	77.1	79.6
2018-07-05	0.75	88.9	57.5	77.4	100	66	91	355.82	0	0	0	83.3	77.1	79.6
2018-07-06	0.06	74.3	58	70.3	100	57	77	609.4	0	0	0	79.6	74.9	77.5
2018-07-07	0	78.6	55.8	66.7	100	40	69	658.38	0	0	0	78.2	71.2	74.6
2018-07-08	0	86.1	52.8	69.4	100	39	70	654.76	0	0	0	80.1	70.3	75
2018-07-09	0	86.5	56.8	72.8	100	48	75	608.68	0	0	0	81.2	71.7	76.4
2018-07-10	0.43	88.3	64	75	100	52	79	524.19	0	0	0	82	73.5	77.5
2018-07-11	0	80.5	59.3	70.3	99	44	69	598.88	0	0	0	78.3	73	75.7
2018-07-12	0	82.9	54.8	69.1	100	36	68	594.46	0	0	0	78.2	70.6	74.4
2018-07-13	0	88	55.1	72.6	100	45	73	613.92	0	0	0	80.7	70.7	75.6
2018-07-14	0	89.6	64.5	77.5	100	51	78	530.23	0	0	0	81.7	73.7	77.7
2018-07-15	0.06	91.2	70.4	79	100	51	79	515.91	0	0	0	83.7	76.1	79.6
2018-07-16	0.01	87.7	68.4	77.5	100	62	84	414.92	0	0	0	82.1	76.5	79.3
2018-07-17	0	82.5	61.4	74.3	100	45	75	563.39	0	0	0	81.9	76.6	78.7
2018-07-18	0	80.3	57	68.7	100	41	71	593.35	0	0	0	79.1	72.4	75.7
2018-07-19	0	84.8	52.1	69.2	100	39	71	614.52	0	0	0	79.1	70.3	74.8
2018-07-20	0.02	80	63.1	72.2	91	63	79	303.55	0	0	0	75.9	72.4	74.4
2018-07-21	0.72	81.3	64.4	69.1	99	63	90	201.5	0	0	0	75.1	71.7	73.2
2018-07-22	0.04	77.3	59.2	68.1	100	67	87	422.31	0	0	0	76.5	70.7	73.6
2018-07-23	0.98	86	64.7	70.9	100	54	91	392.42	0	0	0	78.9	72.3	74.7
2018-07-24	0.14	81.4	66.1	72	100	70	92	393.53	0	0	0	78.6	72.9	75.5
2018-07-25	0	82.5	64.8	74.2	100	54	83	501.24	0	0	0	80	74.3	76.9
2018-07-26	0.04	84.7	61.5	73.1	100	47	78	552.03	0	0	0	78.8	73.1	76
2018-07-27	0.01	80.1	60.2	70.5	100	50	78	542.93	0	0	0	78.6	72.8	75.6
2018-07-28	0	77.8	57.3	67.6	98	52	76	531.87	0	0	0	77.8	71.2	74.5
2018-07-29	0	78.3	56.7	68.1	100	55	82	392.88	0	0	0	76.4	70.7	73.8
2018-07-30	0.06	80.4	64.7	70.7	100	55	83	345.09	0	0	0	77.4	72.4	74.5
2018-07-31	0.29	77.6	66	70.6	99	78	91	244.79	0	0	0	75.8	73	74.2
2018-08-01	0	74.8	66.5	71	97	77	89	220.64	0	0	0	74.9	72.9	73.8
2018-08-02	0	82.8	63.3	70.9	100	60	85	447.63	0	0	0	78.3	71.5	74.5
2018-08-03	0	85.1	64.3	72	100	50	82	495.41	0	0	0	79.6	72.8	75.8
2018-08-04	0	85	63.2	69.9	100	55	79	557.7	0	0	0	80.3	73	76.5
2018-08-05	0	82	65.9	70.1	100	77	85	510.8	0	0	0	80.9	74	77.2
2018-08-06	0	81.4	66.2	73	100	74	77	548.96	0	0	0	81.1	74.5	77.8
2018-08-07	0	76.7	70.9	72.3	97	.	.	412.49	0	0	0	80.5	75.4	77.8
2018-08-08	0.11	71.6	64.5	70.3	99	.	.	288.78	0	0	0	79.1	75.5	77
2018-08-09	0	68.1	65.3	66	100	.	62	566.22	0	0	0	80	73.7	76.6
2018-08-11	0.01	67.7	64.9	66.8	100	.	.	524	0	0	0	80.2	73.7	76.5
2018-08-12	0.09	66.9	57.3	60.3	100	.	.	423.69	0	0	0	78.3	71.9	75
2018-08-13	0.01	63.1	59.5	60.8	100	.	.	552.83	0	0	0	79.1	71.2	75
2018-08-14	0	84.2	62	74.3	100	.	51	476.62	0	0	0	78.9	72.6	75.6
2018-08-15	0	85.7	61.8	73.7	100	53	82	457.59	0	0	0	79.6	72.2	75.8
2018-08-16	0.06	76.2	68.8	72.2	97	80	88	191.89	0	0	0	76.5	74.2	75.3
2018-08-17	0.63	78.9	67.1	73.1	99	84	93	180.65	0	0	0	76.1	73.9	74.8
2018-08-18	0.04	83.9	63.8	71.6	100	.	45	509.2	0	0	0	77.8	72.7	75.2
2018-08-19	0	78.3	57.5	66.9	100	60	85	460.97	0	0	0	76.8	70.7	73.7
2018-08-20	0	84.4	56.5	69.9	100	54	85	440.92	0	0	0	77.5	70.1	73.8
2018-08-21	0.88	82.2	67.5	73.6	99	64	88	362.44	0	0	0	77.5	73.6	75.3
2018-08-22	0	71.6	53.7	64.7	100	64	85	372.93	0	0	0	75.1	71.3	73.5
2018-08-23	0	77.9	51	63.9	100	40	77	535.59	0	0	0	76	68.3	71.8
2018-08-24	0	80.2	50.3	65.8	100	48	76	507.18	0	0	0	75	68	71.6
2018-08-25	0	77.3	66.1	71.2	89	64	76	284.28	0	0	0	73.7	70.3	72.1
2018-08-26	0.07	86.4	67.7	75.8	99	70	88	361.94	0	0	0	77.5	71.2	74.1
2018-08-27	0	90.1	69.6	79.5	99	58	81	450.04	0	0	0	79.3	73.4	76.3
2018-08-28	0.02	90.6	71.4	80.3	95	52	76	513.35	0	0	0	80.5	74.4	77.2
2018-08-29	0.39	89.3	69	76.8	100	59	84	413.3	0	0	0	80.3	74.9	77.1
2018-08-30	0	79.6	65.1	73.1	95	67	80	285.08	0	0	0	78	74.4	76.5
2018-08-31	0	87.6	65.5	78	99	43	68	250.69	0	0	0	79.9	76	78.4
2018-09-01	0	85.9	62.9	73.5	100	59	86	420.06	0	0	0	79.6	72.7	75.9
2018-09-02	0	89.4	69.1	77.9	100	54	82	462.66	0	0	0	80.5	73.9	76.9
2018-09-03	0	92.6	67.7	79.8	100	46	77	498.75	0	0	0	82	74.2	77.9
2018-09-04	0	93.9	66.7	79.4	100	47	77	476.12	0	0	0	82.6	74.8	78.5
2018-09-05	0	92.6	68.3	79.8	100	48	79	451.43	0	0	0	82.2	75.4	78.7
2018-09-06	0	80.5	69.3	74.2	99	73	87	243.24	0	0	0	78.5	75.6	77.1
2018-09-07	0.08	82.3	67.1	72.2	99	55	84	349.51	0	0	0	78.3	73.8	75.7
2018-09-08	0.48	67.8	57.2	62.3	99	93	97	89.08	0	0	0	74.8	69	71.8
2018-09-09	1.72	59.5	54.8	57	100	96	98	60.1	0	0	0	69	64.5	65.9
2018-09-10	0.54	66.9	57.5	62.3	100	86	96	155.95	0	0	0	67.8	64.2	66
2018-09-11	0	67.6	60.9	63.1	100	78	93	108.16	0	0	0	68.6	66.4	67.4
2018-09-12	0	76.6	60.3	67.6	100	65	86	309.28	0	0	0	71.8	66.9	69
2018-09-13	0	82.9	61.6	70.9	100	73	93	226.35	0	0	0	73.7	68.6	70.7
2018-09-14	0	88.4	65.7	75.7	100	56	85	451.14	0	0	0	77	70	73.2
2018-09-15	0	86.1	64.9	74	100	57	85	436.61	0	0	0	77.2	71.3	74
2018-09-16	0	84.8	64	73	100	58	85	414.9	0	0	0	76.4	71.2	73.6
2018-09-17	0.21	71.7	66.4	69.8	100	85	94	91.28	0	0	0	73.9	72.1	72.7
2018-09-18	0	86.3	64	72.6	100	49	86	412.1	0	0	0	76.5	70.8	73.2
2018-09-19	0.56	81.4	60.3	71.2	100	59	85	447.55	0	0	0	76.4	71.7	73.7
2018-09-20	0	88.3	58.1	72.9	100	60	84	391.11	0	0	0	76.3	69.8	73
2018-09-21	0.45	88.1	67.1	76.8	98	53	80	374.28	0	0	0	76.6	72.9	74.4
2018-09-22	0	67.2	52.2	59.9	99	66	80	162.35	0	0	0	73.6	68.2	70.2
2018-09-23	0	69.6	47.4	56.4	100	55	88	307.72	0	0	0	68.5	64.7	66.6
2018-09-24	0.87	67.1	53.3	61.4	100	84	97	89.49	0	0	0	66.8	64.7	65.9
2018-09-25	0.61	72.9	65.2	69	99	92	96	83.23	2.53125	0	0	69.1	66.5	67.6
2018-09-26	0.49	72.7	50.8	66.3	100	62	88	182.42	0	0	0	70.1	66.8	69.1
2018-09-27	0	63.8	48.5	55.6	100	69	92	137.99	0	0	0	66.7	63.9	65.3
2018-09-28	0	71.9	46	58.1	100	40	80	433.45	0	0	0	67.6	62.4	64.8
2018-09-29	0	69.9	49.2	57.3	93	43	77	359.56	0	0	0	67	63	64.7
2018-09-30	0.01	76.7	49	60.9	98	53	78	326.86	0	0	0	67.9	62.2	64.6
2018-10-01	0	82.1	54	66.8	100	53	83	368.82	0	0	0	69.8	63.1	66.3
2018-10-02	0.12	78.1	64.4	70.7	98	77	90	132.34	0	0	0	69.6	67	68.2
2018-10-03	0.01	82.2	56.4	69.4	100	67	89	267.49	0	0	0	71.6	66.7	69
2018-10-04	0.22	75.9	49.6	66.9	98	82	91	70.37	0	0	0	70.3	66.2	69.2
2018-10-05	0.05	62.7	46.5	55.1	100	86	96	121.02	0	0	0	66.2	62.9	64.6
2018-10-06	0.62	84.2	58.8	70.7	100	66	92	283.74	0	0	0	71	64.7	67.5
2018-10-07	0.01	87.5	62.8	72.1	100	55	90	316.75	0	0	0	73.2	67.5	70.2
2018-10-08	0	87.8	64.8	74.7	100	55	85	350.08	0	0	0	74.4	69.5	71.7
2018-10-09	0	81.8	66.5	72.5	98	.	73	357.58	0	0	0	73.9	69.6	71.6
2018-10-10	0.03	69.4	68.3	68.8	59	59	59	273.47	0	0	0	72.6	69.1	70.9
2018-10-11	0.12	69.5	46.3	59.6	59	59	59	184.53	0	0	0	71	65.2	69.2
2018-10-12	0.06	56.3	42.9	47.8	59	59	59	278.49	0	0	0	65.2	61.3	62.8
2018-10-13	0.06	49	38.3	42.1	59	59	59	221.27	0	0	0	61.8	57.8	59.6
2018-10-14	0	60.7	37.3	47.8	59	59	59	299.7	0	0	0	60.5	56.1	58.2
2018-10-15	0.01	57.3	40.2	52	59	59	59	45.48	0	0	0	60.4	58	59.7
2018-10-16	0	54.4	30.9	42.3	59	59	59	339.71	0	0	0	57.9	53.8	55.9
2018-10-17	0	57.1	37.1	44.9	59	59	59	232.08	3.92083	0.1	12.8	55.9	53.1	54.5
2018-10-18	0	51.8	28	38.8	59	59	59	361.81	0	0	0	54.9	50.1	52.6
2018-10-19	0.03	58.6	27.9	42.8	89	41	60	252.45	0	0	0	53.8	48.9	51.6
2018-10-20	0.18	59.6	37.1	49.2	97	41	81	203.37	0	0	0	55.5	52.6	53.7
2018-10-21	0	45	32.6	37.8	94	58	77	146.67	0	0	0	52.5	49.5	50.9
2018-10-22	0	59.7	31.7	44.4	94	46	73	249.4	0	0	0	52.2	47.5	49.7
2018-10-23	0	55.5	39.3	47.5	91	51	73	272.82	0	0	0	52.8	49.7	51.2
2018-10-24	0	49.6	31.5	39.5	100	56	85	230.39	0	0	0	51.1	47.6	49.4
2018-10-25	0	49.2	26.9	38	100	64	88	181.63	0	0	0	49.9	45.6	47.9
2018-10-26	0.08	49.2	39.1	43.7	99	71	86	89.81	0	0	0	49.8	47.6	48.7
2018-10-27	0.29	47.2	44	45.4	100	98	100	48.37	0	0	0	50.7	49.1	49.8
2018-10-28	0.32	51	40.4	45.1	99	80	93	85.81	0	0	0	50.4	48.8	49.8
2018-10-29	0.03	50.6	41.4	44.8	98	77	91	91.15	0	0	0	50.2	48.6	49.4
2018-10-30	0	57.2	31.8	46.3	100	65	84	154.21	0	0	0	51.2	46.6	49
2018-10-31	0.31	60.3	51	56.2	100	61	86	34.64	52.2083	0.3	5.7	53.6	50.5	51.9
2018-11-25	0	52	42.3	45.6	98	73	89	142.26	0	0	0	45	42	43.2
2018-11-26	0.28	47.4	31	40.5	99	77	92	24.23	0.610417	0	0	43.8	40.8	43
2018-11-27	0	31.3	26.1	28.1	98	80	88	43.95	0	0	0	40.8	37.2	38.6
2018-11-28	0	26.7	23.4	25.1	90	72	83	75.9	0	0	0	37.2	35.7	36.3
2018-11-29	0.02	31.5	23.7	27.8	96	74	84	73.48	0	0	0	36.5	35.2	35.8
2018-11-30	0	39.3	31.5	34.7	100	94	98	74.31	0	0	0	39.8	36.5	38.1
2018-12-01	0.46	51.5	35	41.1	100	93	99	20.75	0	0	0	41.6	39.1	39.7
2018-12-02	0.01	64.9	44.8	55.9	97	40	76	209.04	0.502778	0	0	46.9	41.6	44.4
2018-12-03	0.01	44.8	33.6	39.3	96	68	85	45.15	0	0	0	45.4	41.5	43.1
2018-12-04	0	33.7	29.8	31.5	98	77	88	47.3	0	0	0	41.5	39.3	40.2
2018-12-05	0	32.4	27.4	29.4	97	68	84	94.99	0	0	0	39.2	37.4	38.6
2018-12-06	0.04	34.6	25.4	30.2	99	73	84	62.52	0	0	0	37.3	35.7	36.6
2018-12-07	0	32.1	15.4	23.6	98	60	82	247.66	0	0	0	36.8	35.2	35.9
2018-12-08	0	29.4	16.6	21.9	96	60	80	137.48	0	0	0	35.2	34.3	34.6
2018-12-09	0	37.1	13.7	22.5	97	51	81	207.69	0	0	0	34.3	33.8	34
2018-12-10	0	31.1	18.5	25.2	98	79	91	52.1	0	0	0	33.8	33.6	33.7
2018-12-11	0	36.6	19.2	27.6	95	68	84	202.37	0	0	0	33.8	33.6	33.7
2018-12-12	0	40.7	20	30.6	99	64	84	116.09	0	0	0	33.7	33.4	33.6
2018-12-13	0	47.5	25.7	36.7	99	67	84	173.79	0	0	0	34.8	33.5	34
2018-12-14	0	54.8	34.5	44	98	53	81	148.67	0	0	0	39.7	34.6	37
2018-12-15	0.94	47.6	41.6	44.8	99	79	88	10.84	0	0	0	41.3	39.2	40
2018-12-16	0.35	45.6	37.2	41.2	99	87	94	86.16	0	0	0	42.7	40.2	41.2
2018-12-17	0	40.4	30.5	35	100	68	86	148.7	0	0	0	41.3	38	39.3
2018-12-18	0	39.3	24.5	30.7	96	59	82	174.03	0	0	0	38.3	35.9	37
2018-12-19	0	47.8	21.5	32.2	99	45	82	184.62	0	0	0	36.7	34.4	35.4
2018-12-20	0.45	46.4	31.2	38.5	100	67	87	58.45	0	0	0	38.5	34.7	36.3
2018-12-21	0.3	41.3	36.5	39.2	100	93	98	21.36	0	0	0	39.3	38.4	38.9
2018-12-22	0	36.5	32.1	33.3	100	85	92	18.14	0	0	0	38.8	36.6	37.6
2018-12-23	0	37.5	27.2	33.6	99	85	91	74.47	0	0	0	37.6	35.2	36.4
2018-12-24	0	34	28.8	32	91	64	76	88.62	0	0	0	37.1	35.3	36.2
2018-12-25	0	35.8	22.4	28.8	98	64	83	107.64	0	0	0	35.9	34.1	34.9
2018-12-26	0	48.3	27	35.3	99	56	84	198.05	0	0	0	37.5	34.2	35.3
2018-12-27	0.11	49.1	27.1	38.9	99	67	83	69.69	0	0	0	38.3	34.1	35.5
2018-12-28	0.03	57.2	36.7	50.9	100	80	91	47.13	0	0	0	43.9	38.3	41.6
2018-12-29	0	36.5	31.4	33.2	95	79	88	37.08	0	0	0	42.1	37.8	39.3
2018-12-30	0	41.3	29.9	34	95	55	79	193.28	0	0	0	38.6	36.4	37.4
2018-12-31	1.03	61	28.4	41.9	100	81	96	22.61	0	0	0	43.1	35.4	37.7
2019-01-01	0	59.8	35.3	41.6	100	74	89	28.36	0	0	0	44	40.5	42.1
2019-01-02	0	40.8	33.6	37.1	100	82	94	57.55	0	0	0	41	39.4	40.2
2019-01-03	0	38.4	28.9	32.7	98	74	88	105.99	0	0	0	40.4	36.9	38.7
2019-01-04	0	48.6	28.2	36	98	56	85	179.86	0	0	0	39	35.4	36.8
2019-01-05	0	48.7	31.6	40.3	94	62	80	206.09	0	0	0	39.7	36.2	37.8
2019-01-06	0	42.4	31.6	38	94	57	79	160.05	0	0	0	39.8	37.2	38.1
2019-01-07	0	56	31.7	41	81	51	68	90.96	0	0	0	40.7	36.2	37.8
2019-01-08	0.11	59.2	40.2	51.8	91	58	78	132.17	0	0	0	45.7	40.7	43.3
2019-01-09	0.01	39.9	22.6	29.3	93	66	79	37.1	0	0	0	42.8	36.1	39.1
2019-01-10	0	24.3	20.7	22.6	88	75	83	79.3	0	0	0	36	34.7	35
2019-01-11	0	30.1	20	24.5	92	61	79	119.68	0	0	0	35.7	34.5	34.9
2019-01-12	0.15	28.3	21.3	25.2	98	73	88	50.83	0	0	0	34.4	33.8	34
2019-01-13	0.02	32.1	22.5	27	98	76	90	166.32	0	0	0	35.1	34	34.5
2019-01-14	0	30.6	11.1	22.2	98	80	92	83.2	0	0	0	35.1	34.6	34.9
2019-01-15	0	25.8	15.9	20.4	99	90	95	69.76	0	0	0	35.1	34.8	34.9
2019-01-16	0	33.3	25	30.3	99	84	92	56.23	0	0	0	35.4	34.9	35.2
2019-01-17	0.07	34	25.4	29.2	100	78	90	84.02	0	0	0	35.7	35.4	35.5
2019-01-18	0	35	29.6	33.1	100	82	93	60.72	0	0	0	35.7	35.6	35.6
2019-01-19	0.55	30.3	25.2	28.8	99	85	93	45.88	0	0	0	35.6	35.4	35.5
2019-01-20	0	25	4	15	98	71	87	177.28	0	0	0	35.6	35.3	35.4
2019-01-21	0.01	12.9	-4.5	2.3	91	65	80	202.3	0	0	0	35.3	34.3	34.7
2019-01-22	0.01	35.2	-7.2	15.2	92	53	71	188.99	0	0	0	34.3	33.7	33.9
2019-01-23	0.5	47.5	35.7	42.6	100	53	85	65.06	0	0	0	34.2	33.8	34.1
2019-01-24	0.29	38.9	25.1	29.2	100	78	88	46.54	0	0	0	34.6	34.2	34.3
2019-01-25	0.01	26.9	9.6	15.2	86	55	71	278.99	0	0	0	34.2	33	33.4
2019-01-26	0	27.5	14.4	21.2	97	70	83	131.02	0	0	0	33	32.8	32.9
2019-01-27	0.07	32.4	4.4	20.6	99	64	84	205.18	0	0	0	32.8	32.8	32.8
2019-01-28	0.1	42	-1.8	23.3	97	60	80	133.23	0	0	0	32.9	32.8	32.8
2019-01-29	0.03	39	10.7	18.5	97	61	77	122.87	0	0	0	32.8	32.7	32.8
2019-01-30	0	11.2	-6	0.1	83	51	62	259.75	0	0	0	32.8	32.7	32.8
2019-01-31	0	9.6	-3.8	2.5	79	47	65	306.45	0	0	0	32.7	32.4	32.5
2019-02-01	0.09	20.3	6.3	11.6	94	67	83	140.74	0	0	0	32.4	32.3	32.4
2019-02-02	0	38.8	4.6	22.4	100	65	88	224.2	0	0	0	32.4	32.3	32.3
2019-02-03	0	57.5	33.8	41.8	99	53	84	221.01	0	0	0	32.4	32.3	32.3
2019-02-04	0.02	61.1	33.5	47.3	100	64	86	241.93	0	0	0	32.4	32.3	32.4
2019-02-05	0	52.5	35.7	43.4	100	92	97	53.38	0	0	0	34.6	32.4	33.4
2019-02-06	0.41	55.4	36.6	45.4	100	95	100	53.67	0	0	0	40.1	34.1	36.6
2019-02-07	0.74	59	37.4	48.2	100	91	99	56.43	0	0	0	44.7	38.7	40.9
2019-02-08	0	49	17.4	25.9	90	63	75	159.24	0	0	0	44.7	34.4	38.2
2019-02-09	0	29.2	15	19.4	91	48	69	279.08	0	0	0	34.4	33.1	33.5
2019-02-10	0.18	30.9	13.9	22.8	100	57	86	110.7	0	0	0	33.2	32.7	32.9
2019-02-11	0.05	36.9	30	33.5	100	91	98	70.05	0	0	0	32.8	32.7	32.7
2019-02-12	0.81	51.9	32.6	40.2	100	83	98	33.79	0	0	0	33.2	32.6	32.7
2019-02-13	0.01	32.8	23.3	27.6	93	70	79	155.91	0	0	0	33	32.8	32.8
2019-02-14	0	46.9	25.1	35.1	85	47	71	133.93	0	0	0	32.8	32.7	32.8
2019-02-15	0.01	48.4	24.7	37.3	89	50	72	237.07	0	0	0	36.8	32.8	34.7
2019-02-16	0	27.8	21.6	25	86	73	79	94.47	0	0	0	34	32.9	33.2
2019-02-17	0.01	31.4	22.8	27.6	100	70	84	73.91	0	0	0	32.9	32.7	32.8
2019-02-18	0	30.5	16.8	25.2	100	76	93	110.39	0	0	0	32.7	32.7	32.7
2019-02-19	0	33.8	12.8	23.4	97	59	82	272.82	0	0	0	32.7	32.5	32.6
2019-02-20	0.96	43	26.4	33.3	100	66	91	95.64	0	0	0	32.6	32.6	32.6
2019-02-21	0	42.8	33.6	37.9	100	59	77	334.66	0	0	0	32.7	32.6	32.6
2019-02-22	0	39.2	29.4	33.5	94	62	80	210.99	0	0	0	34.9	32.6	33.3
2019-02-23	0	45.8	30.8	38	100	72	85	66.11	0	0	0	36.3	33	34.1
2019-02-24	0.13	55.6	29.3	43.3	99	58	81	53.02	4.20903	0	2.7	40.4	35	37.9
2019-02-25	0	32	18.9	25.9	71	39	58	400.42	0	0	0	35	33	33.6
2019-02-26	0	29.2	23.5	25.7	78	58	69	152.95	0	0	0	33	32.7	32.8
2019-02-27	0	42.4	22.3	30	86	53	72	85.04	0	0	0	32.7	32.6	32.7
2019-02-28	0	33.9	15.8	25.9	92	45	69	355.32	0	0	0	32.7	32.5	32.6
2019-03-01	0	43.9	21.5	31.4	88	43	67	337.63	0	0	0	33.2	32.5	32.7
2019-03-02	0	37.8	20.4	29.2	95	52	76	168.77	0	0	0	32.7	32.6	32.6
2019-03-03	0.02	31.6	20.6	28.5	96	76	86	68.48	0	0	0	32.7	32.6	32.7
2019-03-04	0	24	9.1	16.9	95	56	74	376.18	0	0	0	32.7	32.7	32.7
2019-03-05	0	18.4	5.6	11.6	89	70	78	220.78	0	0	0	32.7	32.4	32.5
2019-03-06	0	20.3	11.5	16.2	86	60	75	259.61	0	0	0	32.4	32.3	32.3
2019-03-07	0	29.7	16.4	24.3	80	61	72	241.52	0	0	0	32.3	32.2	32.2
2019-03-08	0	41.8	19	29.1	90	43	70	302.97	0	0	0	32.3	32.2	32.2
2019-03-09	0.64	48.5	20.5	35.6	99	55	79	314.96	0	0	0	32.3	32.2	32.2
2019-03-10	0.02	56.5	37.4	44.2	99	73	84	71.81	0	0	0	35.6	32.2	34.2
2019-03-11	0	42.6	30.7	36.6	91	48	71	330.77	0	0	0	38	33.2	35.2
2019-03-12	0	47.8	23	32.8	89	32	65	460.15	0	0	0	39.6	33.2	35.6
2019-03-13	0	56.5	27.5	42.7	86	37	63	192.85	0	0	0	40.8	34	36.9
2019-03-14	0.62	76.3	46.4	60	97	45	61	195.56	0	0	0	48	38.2	42
2019-03-15	0.01	61.6	34.9	44.3	95	69	79	68.97	0	0	0	48	40.6	43.8
2019-03-16	0	38.7	29.4	34.7	91	51	73	213.48	0	0	0	40.6	37.7	39.3
2019-03-17	0	42.6	21	32.2	94	32	71	440.62	0	0	0	42.7	34.9	38.2
2019-03-18	0	40.1	23	31	100	56	83	260.39	0	0	0	41.7	35.5	38.4
2019-03-19	0	47.2	21.4	33.8	98	39	70	343.37	0	0	0	41.3	34.9	37.8
2019-03-20	0	54.3	22.7	39.3	96	33	64	319.23	0	0	0	42.2	34.8	38.2
2019-03-21	0.02	48.2	39.8	44.1	98	51	86	113.74	0	0	0	42.8	39.8	41.1
2019-03-22	0.03	41.5	29.8	37.1	98	62	82	160.35	0	0	0	41.5	38.8	40.2
2019-03-23	0.01	48.4	24.5	34.4	94	31	66	523.01	0	0	0	43.8	35.4	39
2019-03-24	0	55.4	25.7	40.5	95	30	68	182.47	0	0	0	41.8	36	39.1
2019-03-25	0.01	48.2	29.8	39.1	100	24	73	271.4	0	0	0	42.9	38.6	40.6
2019-03-26	0	45.4	20.2	33	74	37	54	532.04	0	0	0	43.4	35.2	38.7
2019-03-27	0	58.5	20.6	38.6	76	21	47	523.22	0	0	0	45.9	35.3	39.9
2019-03-28	0.01	62.6	31.2	47.4	97	34	58	128.57	0	0	0	43.1	38.2	40.5
2019-03-29	0.17	56	48.9	52	100	74	94	51.42	24.1694	0.2	7.3	45.7	42.7	44.3
2019-03-30	1.46	59.7	33.1	51.3	100	75	94	65.58	60.3405	1.2	9.7	48.1	45	46.3
2019-03-31	0.16	33.3	26	29.9	100	70	86	173.65	2.01389	0	0	44.9	39.3	41.4
2019-04-01	0	43.8	22.2	32.4	81	41	63	529.21	0	0	0	45.9	36.7	40.7
2019-04-02	0	53.1	26.4	38.4	85	32	61	325.41	0	0	0	44.8	37.8	41.1
2019-04-03	0	57.4	38.6	47.3	79	30	52	544.91	0	0	0	48	39.3	43.3
2019-04-04	0	53.7	35.4	44.4	90	54	71	191.17	0.313785	0	0	46.9	41.6	43.9
2019-04-05	0.04	57.2	42.2	48.8	96	70	88	127.1	3.37726	0.1	6.3	47.6	43.3	45
2019-04-06	0	68.6	46.8	56.1	100	44	75	372.23	0	0	0	53.7	45.5	49.1
2019-04-07	0.09	74.8	42	58.3	99	52	79	314.29	1.16285	0	0	54.6	46.6	50.7
2019-04-08	0.01	68.1	53	62.6	95	64	83	230.4	0	0	0	56	52.4	54
2019-04-09	0	65.5	46.8	57.7	97	30	61	565.29	0	0	0	56.9	51.1	53.6
2019-04-10	0	51	36.1	44.4	95	54	72	402.53	0	0	0	52.9	48.4	50.7
2019-04-11	0	71.2	38.5	53.6	81	45	62	384	0	0	0	53.5	46.9	50
2019-04-12	0.18	70.4	56.6	64.5	95	42	64	194.09	0	0	0	55.1	52	53.1
2019-04-13	0	66.3	40.8	56	82	34	49	504.28	0	0	0	56.1	49.7	52.9
2019-04-14	0.6	75.3	40.3	53	96	49	80	203.8	1.53844	0.1	3.3	54.2	49.7	52
2019-04-15	0	51.8	34.3	42.4	98	51	78	264.66	0	0	0	53.4	48.7	50.3
2019-04-16	0	69.2	36.7	53.5	91	48	66	483.11	0	0	0	53.3	46.8	49.8
2019-04-17	0	73.5	49.3	62.9	93	43	67	365.92	0	0	0	56.2	50.8	53.4
2019-04-18	0	78.1	59.6	68.3	81	41	58	383.3	0	0	0	57.8	53.4	55.4
2019-04-19	0.31	63.6	40.9	49.5	100	82	96	59.14	3.27326	0	0	56.5	51.4	54.3
2019-04-20	0.16	56.8	41.6	46.6	100	76	93	273.25	2.06493	0	0	53.6	49.9	51.5
2019-04-21	0	59.2	43.1	47.8	97	62	85	219.52	0	0	0	53	50.6	51.6
2019-04-22	0	72.8	37.3	54.2	100	43	76	483.63	0	0	0	56.2	48.9	52.3
2019-04-23	0.01	71.7	51.7	62	83	57	68	304.49	0	0	0	56.4	52.9	54.4
2019-04-24	0	64.2	39	52.5	98	40	72	517.86	0	0	0	57.1	51.4	54.4
2019-04-25	0.35	62.8	49.1	56.1	100	71	88	158.93	0	0	0	56	53.8	55
2019-04-26	0.56	60.7	47.7	54.3	99	60	88	132.49	2.95069	0	0	55.7	53.3	55
2019-04-27	0.14	55.3	41.4	46.6	98	29	66	436.74	0	0	0	54.3	50.5	52.3
2019-04-28	0.21	52	39.8	44.8	100	43	80	386.67	1.09757	0	0.1	53	50.1	51.3
2019-04-29	0.08	63.8	38.1	50.3	96	60	74	255.43	0	0	0	52.7	48.7	50.7
2019-04-30	0.25	54.5	45	50.5	99	84	93	141.43	0	0	0	52.6	51.4	52.1
2019-05-01	0.46	82.3	47.1	64	100	49	82	436.26	0	0	0	58	50.9	54.3
2019-05-02	0.18	78.5	58.6	65.8	100	58	89	369.65	0.3875	0	0	61.4	56.3	58.5
2019-05-03	0.2	68.2	50.3	61.6	100	83	94	196.83	0.429514	0	0	61.2	58.7	59.8
2019-05-04	0.06	55.5	47.9	50.7	100	88	98	139.87	2.15868	0	0	59.5	56.6	57.5
2019-05-05	0	64.8	45.8	54.3	99	57	84	456.65	1.09375	0	0	59.9	55.2	57
2019-05-06	0	74.8	41.6	58.7	100	47	71	560.1	1.92813	0	0	62.1	54.1	58
2019-05-07	0	67	48.1	56.3	68	54	59	525.86	0	0	0	62.5	57.1	59.7
2019-05-08	0	72.2	46	58.6	68	68	68	566.64	0.163174	0	0	63.1	56.7	59.7
2019-05-09	0.31	78.2	58.6	67.7	68	68	68	278.67	1.29965	0	0	63.1	59.4	61.2
2019-05-10	0.27	63.8	50.1	57.3	68	68	68	214.02	0	0	0	62.3	59.2	61
2019-05-11	0.1	63.1	37.9	50.5	68	68	68	589.69	0	0	0	63.4	55.5	59.2
2019-05-12	0.64	54.2	43.7	49.3	68	68	68	115.54	0.00380903	0	0	59.5	56.1	57.1
2019-05-13	0.13	52	44.4	47.6	68	68	68	139.72	3.30451	0	2.1	56.9	55.2	56
2019-05-14	0	62	41.5	50.5	86			544.53	152.922	3.8	11.2	59.4	53.3	56
2019-05-15	0	69.4	39.6	56.7				591.04	168.91	4.4	11	61.9	53.4	57.5
2019-05-16	0	75.1	46.5	62.9				501.73	162.371	4.8	10.2	63	55.9	59.4
2019-05-17	0	76.7	58.8	65.5				334.28	217.539	5.1	9.9	64.3	59.2	61.4
2019-05-18	0.17	84	53.6	67.1				535.4	156.038	3.7	9.4	68.1	60.1	63.6
2019-05-19	0.03	84.1	60.3	71.5				427.22	151.99	6.1	20	68.2	63.3	65.5
2019-05-20	0	66.3	50.7	60.7				381.69	210.011	8.7	16.9	65.3	61.7	63.8
2019-05-21	0	56.5	39.7	50.4				244.64	172.538	3.9	9.8	61.6	58.2	59.6
2019-05-22	0.08	81.8	47	63.5				365.79	118.518	3.3	9.8	64.3	57.1	60.5
2019-05-23	0.13	81.7	61.6	71.5				377.25	175.847	7.2	17.9	66.6	61.7	64
2019-05-24	0	77	50.3	65.1				500.77	187.209	2.8	8.2	69.1	61.4	65.2
2019-05-25	0.24	84.9	57.2	70.4				446.17	148.343	4.8	19	69.9	63.1	66.5
2019-05-26	0.21	77.4	62.6	68.8				275.18	196.569	3.7	16.2	69	65.2	66.9
2019-05-27	0	79.2	55.3	66.6				622.29	199.698	3.1	9	72	64.6	68
2019-05-28	0.31	83.4	64	71.9				381.45	157.582	6.2	15.2	71.5	66.9	69.1
2019-05-29	0	79.5	63.4	70.9				354.35	180.149	4.6	13.4	70.9	67.5	69.1
2019-05-30	0.24	73.5	59.1	67				256.31	169.324	4.4	16.2	69.4	67.4	68.3
2019-05-31	0	78.9	53.7	66.4				517.21	163.526	2.4	5.6	72.4	65	68.5
2019-06-01	0.05	80.2	57.3	67.6				487.42	161.912	4.8	11.9	72.2	66.5	69.2
2019-06-02	0.47	66.9	51.6	61.2				417.09	215.29	4.7	11.3	69.5	66.3	67.8
2019-06-03	0	64.9	44.9	55.2				663.77	247.006	4.2	9.7	69.7	63	66.2
2019-06-04	0	73.8	42.2	59.7				420.17	126.031	3.3	7.3	67.5	62	65
2019-06-05	0.45	76	60.4	67.2				275.61	140.919	4.3	10.4	68.3	64.7	66.3
2019-06-06	0	72.2	59	64.3				292.64	252.205	3.6	7.6	69	65.7	67
2019-06-07	0	77	54.1	65.5				464.52	119.544	4.6	10.9	69.2	64.4	66.8
2019-06-08	0	78.7	59.3	69.6				449.71	32.5405	4.5	8.9	69.9	64.9	67.3
2019-06-09	0	81.3	67.2	72.5				364.29	56.5353	4	8.1	71.1	66.6	68.5
2019-06-10	0.52	72.9	55	66				167.53	163.399	5.3	16.2	69.6	67	68.5
2019-06-11	0	73.5	46.9	61.5				651.34	217.905	4.2	9.6	70.8	63.5	67
2019-06-12	0.23	74.4	45.6	62.3				471.87	106.913	2.9	6.5	69.2	63.5	66.6
2019-06-13	0.58	67	52.2	58.6				231.48	167.311	8.1	20.6	67.5	63.1	65.7
2019-06-14	0.01	72.5	46.8	60.8				599.4	186.895	7.2	14.4	67.1	60.9	63.8
2019-06-15	0.84	74.7	57.8	64.6				228.92	149.06	5	12.1	65.6	63	64.4
2019-06-16	0.78	79	63	68.8				329.94	189.875	5.7	14.6	68.8	64.8	66.4
2019-06-17	0.13	73.5	63.6	67.8				159.91	170.846	3	7.9	68.6	66.4	67.5
2019-06-18	1.03	77.8	63.5	68.6				261.67	184.353	2.4	6.8	70.3	66.9	68.3
2019-06-19	0.21	82.6	61.5	70.2				481.69	168.661	2.3	6.7	73.7	67.1	69.9
2019-06-20	0.65	75.4	61.5	67.6				242.63	177.695	4.6	11.1	71.6	69.4	70.4
2019-06-21	0.01	74.3	56.2	64.8				559.52	232.861	5.5	10.9	72.6	66.7	69.5
2019-06-22	0	76.5	50.8	64.1				627	175.028	3.3	8.3	74.2	66.2	70
2019-06-23	0	80.8	49.8	67.3				624.82	105.768	2.5	6.6	75.7	66.5	71
2019-06-24	0.7	83.5	67.4	72.3				343.58	139.169	4.3	8.8	75	70.4	72.3
2019-06-25	0	81.4	64.1	72.6				606.48	181.885	6.8	13.5	75.3	70	72.5
2019-06-26	0	85.3	65.2	75.3				577.26	160.527	4.7	10.7	77.1	70.2	73.5
2019-06-27	0.02	89.1	64.4	73.7				451.22	147.086	2.5	11.7	78.8	71.7	74.9
2019-06-28	0	88.3	63	75.5				583.43	134.69	3.4	11.6	79.6	72	75.6
2019-06-29	0.19	88.4	67.3	77.2				541.15	177.798	5.5	15.7	78.7	73.5	76
2019-06-30	0	82.1	60.3	73.3				585.08	191.266	4.1	11.5	78.5	73.5	75.8
2019-07-01	0	86.4	56.6	72.3				618.93	155.269	2.7	6.3	79.5	71.2	75.2
2019-07-02	0.41	89.6	65.8	75.9				509.69	174.657	5	22.8	80.1	74.1	76.5
2019-07-03	0.2	86.3	67.2	75.1				422.4	171.814	3.9	9.6	79.1	73.7	76.2
2019-07-04	0	88.1	68.8	77.3				581.04	139.632	2.9	9.1	81.3	74.7	77.7
2019-07-05	0	87.3	68.1	77.1				479.15	147.826	2.9	9	81.2	75.7	78.5
2019-07-06	0.67	86.7	69	75				336.08	164.13	3.2	9.9	79.5	75.9	77.7
2019-07-07	0	84.5	69.2	74.8				428.01	244.784	4.4	11	79.4	75.9	77.5
2019-07-08	0	82	60.9	72.3				617.87	289.913	5.2	10.3	79.2	74.4	76.5
2019-07-09	0	89.6	56.2	72.7				590.52	103.023	2	5.5	80.3	72.4	76.2
2019-07-10	0	89.5	67.8	78.8				572.79	150.998	2.7	7.4	82.1	75.5	78.6
2019-07-11	0.21	85	70.1	75.9				328.61	137.524	2.9	10.5	80	77	78.5
2019-07-12	0	81.9	62.7	71.8				529.14	238.29	3.5	7.7	79.6	74.6	77
2019-07-13	0	85.6	59.5	69.9				219.13	133.023	2.6	8.1	79.8	73.5	76
2019-07-14	0	83.8	63	75.7				596.39	230.382	3.8	7.7	80.8	74.6	77.7
2019-07-15	0.63	88.9	57.5	73.2				392.45	123.625	2.6	13.8	81.4	73.9	78.1
2019-07-16	0.57	85.3	69.6	75.2				322.51	139.504	3.7	16.7	79.1	75.7	77.3
2019-07-17	1.02	83.8	68.8	74.4				310.73	154.487	3.5	13	78.8	74.9	76.4
2019-07-18	0	88	66.8	76.7				516.47	143.142	3	7.5	81.4	74.7	77.9
2019-07-19	0	89.8	72.3	80.9				498.25	160.623	5	10.5	82	76.7	79.2
2019-07-20	0	91.2	75	82.4				565.37	156.889	5.1	11.5	83.4	77.8	80.3
2019-07-21	3.69	90.1	68.9	77.6				366.4	169.649	4	11.5	83.4	76.9	79.7
2019-07-22	0.5	76.7	64.3	69.4				338.36	240.181	4.7	9.4	78.2	75	76.4
2019-07-23	0	75	56.7	66.7				569.54	242.595	4.3	10	77.8	72.5	75
2019-07-24	0	75.4	56	65.3				454.1	211.092	3.4	8.6	76.3	71.6	74
2019-07-25	0	81.2	55.1	67.5				552.65	150.369	1.9	5.8	78.4	70.9	74.3
2019-07-26	0	83.9	57.2	70.4				602.75	136.07	2.2	6.9	79.7	72	75.6
2019-07-27	0	84.3	59.1	72.7				559.82	114.516	3.4	10.3	78.9	72.7	75.9
2019-07-28	0	85.3	67.8	76				557.38	157.159	5.6	12.7	79.1	73.8	76.3
2019-07-29	0	85.7	63.5	75.6				489.13	154.89	4	9.5	79.1	73.6	76.4
2019-07-30	0.02	82.6	67	73.4				396.49	157.858	4	9.5	79.5	74.8	76.8
2019-07-31	0	82.7	62.1	71.8				527.77	193.579	3.5	9.7	79.6	73.7	76.7
2019-08-01	0	82.4	59.4	71.1				542.25	220.176	3.3	7.8	79.1	72.9	75.9
2019-08-02	0	84	59.8	71.6				566.01	225.974	3.3	7.6	79.6	72.5	75.8
2019-08-04	0	85.4	55.3	70				558.73	159.968	2.6	7.6	79.6	71.6	75.4
2019-08-05	0	86.7	61.1	72.1				511.51	146.523	2.9	12.9	79.8	72.7	76.1
2019-08-06	0.99	85.5	61.8	70.2				378.68	155.61	3.7	18.4	77.9	72.7	74.9
2019-08-07	0.89	79.9	63.8	69.4				379.27	159.529	3	14	76.8	72.5	74.4
2019-08-08	0	83.6	61	71.6				499.33	181.596	5.3	14.5	76.7	71.8	74.2
2019-08-09	0	77.8	58	67.8				574.04	188.363	4.1	10.8	76.4	71.2	73.7
2019-08-10	0	77.4	55.7	66				523.07	182.44	2.8	9.5	76.2	70.4	73.2
2019-08-11	0	81.9	55.1	67.9				542.73	116.416	2.3	6.3	77.4	70	73.5
2019-08-12	0.05	83.8	59.2	70.7				402.89	115.701	2.5	6.6	77	71.2	74.1
2019-08-13	0.93	76.1	66.6	70.6				126.42	178.549	2	4.5	75.3	73.2	74.3
2019-08-14	0	82.3	63.6	72				514.13	201.01	3.1	7.4	78.2	72.6	75.1
2019-08-15	0.01	83.4	60.8	72.2				446.32	124.639	3.2	10.6	78.2	72.7	75.5
2019-08-16	0	80.2	64.7	71				464.12	160.43	4.1	8.8	77.8	73.3	75.3
2019-08-17	0.21	83.1	62.9	71.8				332.11	139.468	2.7	8.9	76.8	72.7	74.9
2019-08-18	0.26	88	67.3	75.8				470.98	116.851	2.8	14.9	79.7	73.4	76.2
2019-08-19	0.24	84.8	62.4	72.7				449.87	165.534	3.4	16.9	79.3	73.5	76.5
2019-08-20	0.77	90.1	66.1	74.7				476.19	111.574	2.5	12.4	81.2	74.5	77.3
2019-08-21	0	81.3	68.5	73.3				331.97	155.42	4.3	9.8	78.6	75	76.7
2019-08-22	0.09	73.6	63.4	68.6				133.73	215.22	3.1	8	76.5	74	75.2
2019-08-23	0	72.4	53.4	63.4				416.82	198.644	4	10.6	74.2	71.1	72.7
2019-08-24	0	74.8	51	62				468.74	87.8221	2.8	8.5	73.7	68.5	71.1
2019-08-25	0	75.7	49.9	63.3				505.06	61.449	3.2	7.7	73.4	67.8	70.6
2019-08-26	0.08	74.4	55.7	64.5				292.97	75.6724	3.4	6.7	71.8	67.9	70.1
2019-08-27	0.28	71.9	64.1	67.8				111.13	137.794	4.2	6.7	71.6	69.8	70.7
2019-08-28	0	76.8	57.9	68.8				520.33	181.245	5.5	13.5	74.4	70	72
2019-08-29	0	77.3	52.6	65.4				523.67	157.554	4.6	12.3	73.1	67.8	70.6
2019-08-30	0	80.2	62	70.5				430.21	185.188	4.8	9.9	74.1	69.1	71.4
2019-08-31	0	74.5	56.2	64.7				350.42	64.8436	2.5	8.1	72.5	69	70.9
2019-09-01	0.24	78.7	56.4	66.8				276.03	172.151	2.7	7.2	72.9	68.7	70.9
2019-09-02	0	77.9	60.9	67.8				321.78	189.931	3.3	8.9	73.8	70	71.6
2019-09-03	0	80.5	57	69.7				431.39	127.084	3.5	9.5	74.1	69.2	71.8
2019-09-04	0	77.4	56.4	70.3				430.08	231.57	5.6	10.7	74.2	71.2	72.5
2019-09-05	0	73.5	49.4	60.8				508.8	190.83	3.6	9.3	72.8	67.4	70
2019-09-06	0	74.4	46.8	60.5				363.94	150.929	2.3	8.6	71.1	65.7	68.5
2019-09-07	0	75.2	56.8	64.8				425.5	167.523	4.2	11.2	72.2	67.5	69.6
2019-09-08	0.01	73.4	56.2	63.1				228.92	186.032	2.2	6.4	70.7	67.3	69
2019-09-09	0	79.9	51.5	64.5				438.88	129.58	1.8	4.5	72.6	66.3	69.2
2019-09-10	0	86.8	54.6	70				456.93	126.46	2.5	7.3	73.7	67.1	70.2
2019-09-11	0	88.9	64.1	76.3				430.15	146.447	3.7	13.4	75.2	69.5	72.2
2019-09-12	0.69	85.2	65.7	74				428.32	214.253	3.1	12	76.9	70.9	73.5
2019-09-13	0.32	88.9	64.3	75.9				411.22	107.526	3.8	9.6	76.8	71.9	74.2
2019-09-14	0.02	75.1	56.5	66.8				422.21	182.144	4.3	10.3	74.6	71.2	73.1
2019-09-15	0	78.7	52	65.1				251.76	106.778	1.7	6.4	72.3	67.9	70.3
2019-09-16	0	82.7	62.7	71.5				450.67	217.115	3.4	9.2	75.1	70.1	72.2
2019-09-17	0	77	59.5	66.1				292.15	269.72	4.5	8.3	72.9	69.8	71.1
2019-09-18	0	78.4	52.8	64				452.52	97.8958	3.1	7.4	71.9	67.1	69.4
2019-09-19	0	82.3	51.7	65.3				448.4	81.3481	2.8	6.5	71.7	65.6	68.3
2019-09-20	0	83.4	53	67.3				417.66	114.562	2.2	6.3	72.4	66	69
2019-09-21	0	83.8	60.2	70.8				364.56	128.402	2.9	11.2	73.3	68	70.5
2019-09-22	0	86.3	65	74.5				427.47	145.165	4.5	13.7	73.3	69.4	71.1
2019-09-23	0.02	78.7	58.1	70.1				286.46	190.943	6.7	15.1	72.1	68.9	70.3
2019-09-24	0	74.3	51.3	60.7				360.38	175.242	3.6	9.6	69.9	65.6	67.7
2019-09-25	0	79.4	48	63.6				414.92	117.891	3.4	9.7	69	63.8	66.3
2019-09-26	0	73.4	48.4	64.4				405.08	183.389	5.3	13.6	69.5	65.5	67.3
2019-09-27	0	82.2	43.5	61.9				403.83	92.05	2.4	9.8	68.2	61.8	65
2019-09-28	0.13	83.4	60.6	69.7				288.94	196.016	3.9	10.4	70.6	65.2	67.5
2019-09-29	0.05	71.8	61.8	66.5				167.15	116.676	3	7.1	69.7	67	68.2
2019-09-30	0.85	87.1	65.5	71.6				247.45	128.032	2.3	7.1	72.7	68	69.7
2019-10-01	0	87.8	63.5	73.8				374.91	96.2182	3	10.9	73.6	68.5	70.9
2019-10-02	0.28	86	64.9	73				267.21	195.36	4.2	11.8	73.3	69.3	71.2
2019-10-03	0.01	85.5	60.3	72.2				347.82	191.71	6	15.3	74.1	70.6	72
2019-10-04	0	62.1	48.1	56.3				238.72	259.397	6.2	11.5	70.6	64.6	67.3
2019-10-05	0	69.9	40.4	53.2				379.96	60.2722	2.5	6.2	66	60.6	63.4
2019-10-06	0.1	71.6	54.2	62.5				148.21	166.464	4.4	10.4	66.4	62.7	64.3
2019-10-07	0.17	60.8	46.8	54.9				110.61	116.109	2	5.2	65.1	62.4	63.9
2019-10-08	0	66.9	39.6	52.7				385.53	57.5159	1.7	6.8	64.5	59.2	61.8
2019-10-09	0	70	42.1	53.7				384.7	40.1897	1.8	6.4	63.4	57.6	60.4
2019-10-10	0	75.9	42.2	56.9				363.07	51.9964	1.4	4.9	64.4	57.5	60.7
2019-10-11	0	78.3	50.1	64.2				316.2	89.4295	2.4	6.3	65.6	59.9	62.6
2019-10-12	0.06	67.3	38.5	47.7				391.67	184.78	7.1	14	64.5	57.5	61
2019-10-13	0	66.9	34.1	50				384.08	139.514	4.6	9.6	58.9	54.1	56.5
2019-10-14	0	59.1	37.4	49				350.82	155.457	4.8	14	58.1	54.2	56.1
2019-10-15	0	70.1	32.2	50.2				360.12	73.2161	2.2	7.4	57.9	51.8	54.9
2019-10-16	0.21	60.9	45.7	50.1				83.75	190.284	8.8	17.6	56.6	54.2	55.8
2019-10-17	0.01	53.1	41.3	46.3				249.71	236.225	9.6	14.7	55.2	52.3	53.7
2019-10-18	0	59.7	35.4	46.1				340.49	165.252	2.9	7.6	56.6	51.7	53.9
2019-10-19	0	67.1	30.8	46				330.83	78.4314	1.6	6.1	55.8	49.9	52.8
2019-10-20	0	73.5	39.2	53.5				312.31	103.137	1.2	5	58.5	52	54.7
2019-10-21	0	71.5	32.2	59.6				260.03	97.5353	3.2	12.2	59.1	54.2	56.8
2019-10-22	0.1	130.8	47.2	58.1				272.34	163.147	6.8	16.3	60	56.4	58.7
2019-10-23	0	59.8	40.8	49.6				340.14	160.979	6.3	15.4	56.3	52.8	54.4
2019-10-24	0	66.2	46.9	53.6				270.5	199.912	5.1	9.1	56.6	51.8	53.9
2019-10-25	0	57.7	44.1	49.8				110.58	159.936	2	7.4	56.5	53.8	55
2019-10-26	0.4	55.3	41.6	48.9				72.01	50.6584	3.5	7.1	55	53	54.1
2019-10-27	0.28	60.8	42.1	53.7				98.33	155.219	8.1	22.9	56.1	53.8	55.4
2019-10-28	0	67.2	35.3	47.6				315.67	91.7553	1.6	7.2	56.1	51.2	53.5
2019-10-29	0	58.5	39.5	49.4				115.95	120.189	2.5	9.3	55.1	51.8	53.5
2019-10-30	0.32	59.1	43	52.5				70.8	114.992	2.6	6.9	55.8	52.9	54.2
2019-10-31	1.06	63.9	33.5	53.3				31.1	147.142	8.3	22.4	58.7	52.7	56.6
2019-11-01	0	41.9	29.9	34.4				210	178.352	8.5	19	52.7	48.3	49.9
2019-11-02	0	48.7	26.8	36.8				221.52	146.648	5.2	14.1	48.9	46.3	47.6
2019-11-03	0	47.7	31	38.9				276.17	166.589	5.9	13.9	48.6	45.7	47.2
2019-11-04	0	55.5	39.2	47.3				194.57	142.264	5.5	10.6	49.6	46.5	47.8
2019-11-05	0.06	52	34.2	44.2				192.92	175.336	6.1	13.2	50.2	47.6	49.2
2019-11-06	0	51.4	26.3	39				267.61	131.033	3.5	7.5	48.7	44.8	46.9
2019-11-07	0.13	45.2	26.8	36.9				22.42	235.978	4.9	10.3	47.7	44.9	46.9
2019-11-08	0	36.4	20.9	27.1				296.15	201.901	5	10	45	41.5	43.1
2019-11-09	0	37.5	18.8	29				116.36	112.034	3.6	8.2	42.4	40.1	41.2
2019-11-10	0	52.5	34.6	43.2				202.37	163.37	4.4	8.9	45.8	41.5	43.5
2019-11-11	0.17	45.1	32.1	40.5				36.38	237.606	4.2	9.7	46.4	44.6	45.7
2019-11-12	0.03	32.1	15.5	22.8				153.1	229.092	8.5	14.9	44.5	41.7	42.9
2019-11-13	0	27.8	9.4	19.1				209.41	135.559	3.7	6.6	41.7	39.6	40.6
2019-11-14	0	39.3	25.3	30.7				190.01	144.851	4.7	10.2	42	40	40.7
2019-11-15	0	40.4	24.8	30.7				224.26	223.438	4.9	9.2	41.9	38.7	40.1
2019-11-16	0	41.1	25.8	33.1				257.53	181.502	4.1	9.4	42.1	39.9	40.7
2019-11-17	0	48.3	19.8	32.8				238.61	133.964	1.9	6.9	41.2	37.4	39.3

## Sheet: Suppl. Table 2
Supplemental Table 2: Weather data from the OARDC weather station used in the SEM for the GA farms.
Date	Average Temperature (°F)	Precipitation (inches)	Average 10 Minute Wind Gust (mph)	Average Wind Direction	Average Solar Radiation (W/m2)
2018-01-01	28.9563	0	7.4173	119.067	92.8562
2018-01-02	25.4502	0	3.4524	111.836	129.595
2018-01-03	30.8451	0	4.9825	243.22	100.261
2018-01-04	28.7885	0	13.4415	286.19	127.969
2018-01-05	27.4488	0	11.0568	280.391	129.42
2018-01-06	30.7236	0	6.5668	282.076	131.625
2018-01-07	28.0684	0	5.8433	72.123	113.35
2018-01-08	34.7822	0.06	4.4286	98.5706	41.5664
2018-01-09	51.7105	0	1.4797	172.573	111.867
2018-01-10	58.7607	0.01	6.8147	74.5368	59.8321
2018-01-11	53.8924	0.93	6.3383	101.82	28.0733
2018-01-12	55.3104	0.59	8.7844	208.509	22.7877
2018-01-13	33.9079	0	15.548	293.112	133.326
2018-01-14	31.206	0	4.072	196.139	133.491
2018-01-15	33.9042	0	2.6548	157.215	135.536
2018-01-16	38.7212	0	4.7876	247.653	105.69
2018-01-17	26.5565	0	13.4404	289.674	137.696
2018-01-18	30.3891	0	6.7408	277.46	141.855
2018-01-19	41.7679	0	5.9933	255.976	145.679
2018-01-20	48.9722	0	4.8381	259.581	136.508
2018-01-21	53.9696	0	1.3664	239.861	137.718
2018-01-22	54.2514	0.59	2.1971	172.174	40.7164
2018-01-23	54.0507	0.03	13.718	264.06	135.5
2018-01-24	44.4238	0	10.0343	290.196	154.169
2018-01-25	44.2615	0	1.6217	190.47	152.732
2018-01-26	44.7555	0	3.8224	74.4579	122.498
2018-01-27	53.2529	0.05	3.3324	74.4129	58.5657
2018-01-28	52.7835	1.94	2.2097	145.338	13.483
2018-01-29	53.7787	0	8.5698	293.683	138.328
2018-01-30	40.2627	0	10.9612	298.488	159.575
2018-01-31	41.2007	0	3.3188	175.459	157.196
2018-02-01	48.7585	0	6.4195	202.417	86.8499
2018-02-02	42.0109	0.04	13.2705	295.309	141.164
2018-02-03	38.0733	0	6.3143	91.8868	133.121
2018-02-04	40.6806	1.44	7.3119	181.639	44.2986
2018-02-05	44.901	0	5.43	241.577	167.463
2018-02-06	50.1335	0	1.829	220.358	119.062
2018-02-07	57.3308	1.2	7.7818	210.379	19.8311
2018-02-08	48.0729	0	5.161	256.596	162.672
2018-02-09	48.925	0.01	4.0608	141.674	142.787
2018-02-10	54.0717	1.26	1.9507	94.6396	22.9766
2018-02-11	64.9173	0.17	8.0419	196.054	28.3333
2018-02-12	63.5131	0.02	5.5827	242.034	93.6415
2018-02-13	51.3915	0.01	9.4047	89.3567	73.7327
2018-02-14	54.7164	0	3.6127	171.314	90.1861
2018-02-15	64.0042	0	7.4356	221.92	65.9273
2018-02-16	68.0516	0	12.7761	251.252	107.535
2018-02-17	56.4839	0	3.2812	212.882	59.3228
2018-02-18	60.2335	0.06	5.8885	179.039	159.763
2018-02-19	57.9537	0.03	6.0234	63.8142	36.9657
2018-02-20	64.3369	0.01	1.7047	77.7978	64.8968
2018-02-21	70.6867	0	3.3479	169.2	78.5459
2018-02-22	69.9755	0	2.8639	183.969	107.287
2018-02-23	66.739	0	1.8077	147.7	132.273
2018-02-24	69.1537	0	4.7808	181.189	125.032
2018-02-25	65.2077	0.2	5.1481	225.964	49.8283
2018-02-26	60.0397	0.46	5.6438	267.358	93.4645
2018-02-27	54.199	0	7.818	79.5948	207.523
2018-02-28	51.9993	0.15	1.8894	91.8358	18.603
2018-03-01	58.5946	0.29	8.7683	238.25	58.5967
2018-03-02	53.4811	0	13.3923	292.496	214.91
2018-03-03	52.8271	0	5.3235	267.733	215.728
2018-03-04	50.8135	0	2.4449	142.972	218.58
2018-03-05	51.728	0	3.4365	230.017	110.322
2018-03-06	51.4017	0.73	3.0219	181.349	23.7115
2018-03-07	45.6918	0	13.3804	281.613	220.183
2018-03-08	40.46	0	12.5122	281.101	188.291
2018-03-09	44.7402	0	6.8304	255.377	215.791
2018-03-10	54.4844	0.07	5.0782	187.661	155.037
2018-03-11	52.1497	0.35	3.9824	147.757	28.8792
2018-03-12	46.1508	0.14	13.9054	242.092	160.474
2018-03-13	44.8238	0	11.1741	286.363	226.141
2018-03-14	43.4109	0	12.4255	290.203	234.446
2018-03-15	50.9882	0	10.4363	251.921	228.218
2018-03-16	59.8365	0	7.6597	247.794	197.179
2018-03-17	61.9214	0.32	6.1049	227.452	133.21
2018-03-18	67.8253	0	5.9318	240.537	204.649
2018-03-19	59.4662	0.31	4.3668	134.804	40.411
2018-03-20	61.1391	0.54	11.1263	253.555	154.097
2018-03-21	43.4005	0	20.973	288.998	108.824
2018-03-22	46.5243	0	14.0127	297.314	245.511
2018-03-23	51.4693	0	5.3449	286.81	205.824
2018-03-24	58.7613	0	5.4111	102.803	144.023
2018-03-25	45.3483	0.09	11.0473	80.4785	56.9562
2018-03-26	47.1823	0	11.6248	78.5602	77.1396
2018-03-27	49.4972	0	6.5088	78.9239	61.5407
2018-03-28	61.5227	0	4.669	162.274	189.575
2018-03-29	66.3735	0.48	6.6312	198.262	141.272
2018-03-30	62.0483	0.1	11.7559	271.568	214.256
2018-03-31	55.5678	0	5.5139	220.91	262.191
2018-04-01	61.3225	0	3.9609	211.28	234.434
2018-04-02	69.8134	0	7.2437	221.127	233.154
2018-04-03	69.5118	0	5.3997	201.59	215.163
2018-04-04	62.361	0.01	13.833	263.949	185.829
2018-04-05	54.0245	0	4.28	224.982	253.685
2018-04-06	60.3889	0	4.7789	222.835	205.791
2018-04-07	57.7796	0.19	6.472	247.25	83.8923
2018-04-08	46.6022	0.11	5.2613	147.759	100.74
2018-04-09	49.2775	0.09	2.8042	72.2359	39.7189
2018-04-10	57.1764	0	3.7476	187.133	219.396
2018-04-11	58.3513	0	4.3911	249.099	256.974
2018-04-12	62.3695	0	3.7971	205.48	265.347
2018-04-13	66.3036	0	4.0938	175.154	225.4
2018-04-14	70.1489	0	4.0094	161.086	198.031
2018-04-15	61.5093	2.23	9.2158	191.462	26.8114
2018-04-16	44.6223	0	16.1932	269.313	139.78
2018-04-17	54.9391	0	10.2161	252.861	281.039
2018-04-18	69.9432	0	11.0894	228.455	287.771
2018-04-19	63.4491	0	12.1485	263.929	288.825
2018-04-20	54.9601	0	7.0846	111.498	293.941
2018-04-21	58.3721	0	4.7331	119.435	283.26
2018-04-22	60.122	0.34	7.1477	88.1649	64.7055
2018-04-23	59.9416	1.98	11.4413	88.943	46.8083
2018-04-24	64.1738	0.02	8.4143	197.002	141.629
2018-04-25	63.0826	0	11.3686	277.074	236.588
2018-04-26	58.9964	0.15	2.4907	217.558	118.56
2018-04-27	62.6409	0	6.9116	260.932	285.608
2018-04-28	65.7844	0	7.3995	278.51	297.161
2018-04-29	62.2051	0	4.9689	205.059	307.336
2018-04-30	61.1158	0	2.6704	171.582	309.148
2018-05-01	65.8321	0	3.5077	192.982	299.697
2018-05-02	70.2773	0	2.9816	112.138	293.395
2018-05-03	70.52	0	3.5231	177.218	296.629
2018-05-04	71.8482	0	5.1999	214.428	281.138
2018-05-05	72.2623	0	2.6081	222.702	162.472
2018-05-06	71.1721	0	8.7059	276.493	300.686
2018-05-07	70.2817	0	1.9751	208.885	260.783
2018-05-08	68.8345	0	5.0454	116.186	238.2
2018-05-09	71.1205	0	1.7077	107.315	259.733
2018-05-10	73.929	0	5.2028	211.25	241.247
2018-05-11	76.6249	0	4.1934	264.933	285.158
2018-05-12	78.8843	0	3.6046	277.778	264.432
2018-05-13	79.2437	0	2.751	264.625	301.132
2018-05-14	78.6008	0	2.0577	182.649	255.754
2018-05-15	72.6186	0.29	4.0893	95.7699	138.625
2018-05-16	70.522	0.76	1.8336	178.804	104.11
2018-05-17	72.8551	0	2.7731	114.585	173.313
2018-05-18	72.1278	0.32	3.5764	155.332	184.353
2018-05-19	73.3096	0.18	2.7415	154.276	182.288
2018-05-20	73.5025	1.06	1.9144	156.126	195.354
2018-05-21	74.2741	0.01	2.1618	117.387	250.534
2018-05-22	72.5854	2.77	3.1086	145.49	169.794
2018-05-23	71.6506	0.2	1.9275	127.308	130.144
2018-05-24	74.5982	0.1	3.6404	100.557	246.127
2018-05-25	72.9182	0.43	2.8396	106.438	155.017
2018-05-26	75.4454	0.15	2.1201	210.121	225.542
2018-05-27	74.9285	0.09	2.9056	121.225	150.237
2018-05-28	72.7871	1.49	7.8985	76.1057	141.856
2018-05-29	74.413	0.18	6.6929	123.675	111.949
2018-05-30	76.0612	0.07	4.2791	181.524	194.708
2018-05-31	75.6812	0.28	4.2862	236.828	213.827
2018-06-01	72.9202	1.6	6.5555	262.736	212.136
2018-06-02	76.8625	0.02	6.0906	239.727	283.482
2018-06-03	80.6372	0	5.0127	287.572	274.386
2018-06-04	76.9472	0	7.4504	270.052	321.991
2018-06-05	72.6909	0	3.4589	229.252	237.281
2018-06-06	77.4203	0	2.7146	236.633	322.439
2018-06-07	78.6739	0	4.1668	157.512	297.539
2018-06-08	79.1139	0	3.7346	114.737	262.099
2018-06-09	79.3718	0.92	2.2285	205.898	254.387
2018-06-10	78.6357	0.01	3.5028	255.896	247.357
2018-06-11	74.9503	0.09	4.7022	257.395	170.081
2018-06-12	72.367	0.05	5.0947	89.6957	132.273
2018-06-13	75.5514	0	2.8438	172.312	205.257
2018-06-14	78.5752	0	4.311	252.845	213.721
2018-06-15	79.3951	0.21	2.472	203.393	250.811
2018-06-16	81.1127	0.01	2.5772	199.241	289.842
2018-06-17	80.8037	0	2.3601	191.725	290.168
2018-06-18	82.9178	0	0.9671	225.02	273.347
2018-06-19	84.2977	0	3.1013	257.857	256.85
2018-06-20	85.0091	0	6.5292	289.549	306.388
2018-06-21	80.0971	0.55	4.9768	252.399	200.982
2018-06-22	77.8497	0.91	6.2331	231.802	250.595
2018-06-26	85.1456	2.84	6.9153	217.248	424.425
2018-06-27	76.2739	1.45	4.7278	233.066	233.589
2018-06-28	71.8587	0.5	5.9728	249.837	92.9197
2018-06-29	77.6995	0.01	2.8635	209.723	227.865
2018-06-30	81.3765	0	3.7763	81.4797	265.968
2018-07-01	79.66	0.06	3.5689	95.4429	212.649
2018-07-02	80.6883	0.01	2.6269	93.6653	252.999
2018-07-03	81.3712	0.08	3.0917	123.335	273.447
2018-07-04	80.0312	0.1	4.5449	170.665	268.874
2018-07-05	81.8061	0	4.322	89.0732	274.268
2018-07-06	79.8241	0.02	3.0565	207.838	222.57
2018-07-07	75.9905	0.27	7.2218	92.92	201.846
2018-07-08	75.68	0	7.6153	84.466	293.109
2018-07-09	77.2274	0	2.5311	195.681	309.046
2018-07-10	82.5316	0	2.6116	242.827	308.414
2018-07-11	84.3571	0	1.6239	240.62	259.058
2018-07-12	83.8351	0	3.1046	192.32	280.351
2018-07-13	80.1943	0	3.7828	106.373	184.395
2018-07-14	78.4254	0	2.7632	76.6992	106.902
2018-07-15	79.5446	0	1.9545	138.227	196.078
2018-07-16	77.655	0.05	1.8782	181.473	157.352
2018-07-17	80.778	0.1	5.5514	250.733	239.638
2018-07-18	81.8027	0	2.3015	183.546	243.325
2018-07-19	79.4148	0	6.9407	100.377	196.185
2018-07-20	78.0683	0.07	6.0245	95.22	218.326
2018-07-21	76.4833	0.89	5.5628	169.828	250.567
2018-07-22	76.2677	1.16	6.7758	246.457	285.971
2018-07-23	74.7857	0	3.4318	151.55	248.635
2018-07-24	75.3304	0.21	4.4742	131.16	164.66
2018-07-25	77.6073	0.04	2.8646	209.398	239.562
2018-07-26	80.0251	0	2.3163	238.782	270.453
2018-07-27	79.809	0	4.5965	266.141	274.933
2018-07-28	80.648	0	3.5505	274.627	280.42
2018-07-29	78.3012	2.37	4.5514	147.826	253.465
2018-07-30	77.5434	0.01	1.1759	157.231	198.052
2018-07-31	74.7618	0.73	2.9258	208.443	112.135
2018-08-01	73.1191	1.37	2.8047	167.981	92.6646
2018-08-02	72.1036	0.59	2.3566	137.096	55.7125
2018-08-03	76.5566	0.29	3.2372	168.726	241.905
2018-08-04	79.2758	0	0.8524	153.403	214.712
2018-08-05	82.2019	0	2.5564	203.191	264.015
2018-08-06	83.4652	0	3.3657	241.63	272.058
2018-08-07	79.8469	0	2.573	232.651	199.663
2018-08-08	79.6471	0.02	5.6	247.358	259.92
2018-08-09	77.0215	0.37	4.7451	261.591	215.809
2018-08-10	77.5696	0.01	6.2493	255.247	246.924
2018-08-11	79.3855	0	5.1982	255.223	244.983
2018-08-12	79.6047	0	2.2318	274.131	232.014
2018-08-13	79.1143	0	2.0265	272.561	240.168
2018-08-14	78.9881	0	1.7814	289.621	275.58
2018-08-15	79.1867	0	1.1982	224.985	233.866
2018-08-16	80.8052	0	2.5827	247.737	256.102
2018-08-17	77.905	0.3	5.4484	234.253	184.864
2018-08-18	76.0298	0.46	7.1362	234.054	157.531
2018-08-19	76.9896	0.1	4.4656	233.372	158.574
2018-08-20	76.7222	0	4.9139	231.586	118.377
2018-08-21	77.9077	0.01	6.6176	232.078	182.19
2018-08-22	77.695	0	8.1355	269.048	243.408
2018-08-23	74.6361	0	5.6219	172.834	249.92
2018-08-24	72.1018	0	7.7239	83.2648	254.29
2018-08-25	73.3425	0	3.5354	141.42	221.802
2018-08-26	77.9125	0	1.6854	206.609	229.259
2018-08-27	80.5497	0	1.4694	226.895	247.822
2018-08-28	81.4968	0	1.348	110.699	219.705
2018-08-29	80.708	0.03	2.5916	157.608	195.433
2018-08-30	80.7688	0	2.8757	228.958	241.025
2018-08-31	79.3302	0	1.2776	190.837	194.7
2018-09-01	80.8075	0	0.9693	119.451	191.08
2018-09-02	80.3223	0.01	3.6459	90.69	207.653
2018-09-03	79.7455	0	4.7535	69.7654	203.7
2018-09-04	79.7592	0	4.7302	71.6875	168.942
2018-09-05	80.6596	0	2.1471	79.5364	196.642
2018-09-06	81.1191	0	2.5771	86.9044	223.528
2018-09-07	80.54	0	1.4916	155.845	192.172
2018-09-08	80.8965	0	1.9037	159.608	223.856
2018-09-09	80.3486	0	3.2735	199.822	182.01
2018-09-10	79.0073	0.17	3.253	206.313	186.43
2018-09-11	78.4972	0	1.7831	100.881	132.064
2018-09-12	79.4859	0	2.7359	86.0328	158.751
2018-09-13	80.4377	0.5	4.083	112.402	173.791
2018-09-14	81.7213	0	5.1309	262.64	229.977
2018-09-15	79.8403	0	11.7918	215.662	173.339
2018-09-16	72.9006	0.34	11.2143	265.851	55.4846
2018-09-17	77.866	0.01	4.6569	261.401	193.667
2018-09-18	79.5989	0	3.1691	257.962	215.915
2018-09-19	80.2066	0	1.8088	247.778	221.592
2018-09-20	80.5664	0	2.272	121.799	212.425
2018-09-21	78.1508	0	1.7353	94.0878	198.963
2018-09-22	78.9741	0	1.8478	179.108	227.675
2018-09-23	77.7297	0	1.9365	112.928	173.936
2018-09-24	73.6978	0.31	6.14	87.4136	114.013
2018-09-25	76.4951	0	4.1891	92.3824	145.218
2018-09-26	75.8691	0.2	3.4755	249.361	145.787
2018-09-27	73.672	0.45	2.9238	177.833	132.151
2018-09-28	74.9916	0	3.3774	244.842	120.284
2018-09-29	77.0286	0	1.8835	173.639	165.846
2018-09-30	74.7426	0	3.1743	84.3682	102.071
2018-10-01	74.1563	0	3.5457	72.9707	178.637
2018-10-02	73.9705	0	1.4113	198.198	198.982
2018-10-03	75.9317	0	1.3826	252.125	184.348
2018-10-04	77.8803	0	2.1958	267.039	187.215
2018-10-05	79.6375	0	1.9274	261.946	194.913
2018-10-06	79.9838	0	1.6479	127.909	185.094
2018-10-07	79.4576	0	3.2784	76.9888	188.403
2018-10-08	75.7552	0.05	6.2698	78.021	114.991
2018-10-09	73.4188	0	10.2669	82.6085	74.9345
2018-10-10	75.8845	0.76	9.7276	85.5392	96.7678
2018-10-11	74.6891	2.33	18.1843	252.515	178.703
2018-10-12	63.6554	0	8.2003	278.29	198.43
2018-10-13	63.9055	0	4.8352	280.397	199.225
2018-10-14	66.1444	0	3.9211	95.6364	166.406
2018-10-15	69.4939	0	2.9358	183.057	124.446
2018-10-16	73.52	0	4.3874	290.451	133.094
2018-10-17	69.8607	0	6.8665	291.723	116.859
2018-10-18	61.5838	0	4.4331	127.699	153.432
2018-10-19	59.8756	0	0.849	171.544	119.861
2018-10-20	64.2889	0	7.8624	262.239	76.5183
2018-10-21	54.4392	0	4.6419	179.596	193.741
2018-10-22	51.6058	0	0.824	219.393	182.081
2018-10-23	56.3969	0	1.3165	297.323	133.542
2018-10-24	56.8509	0	1.625	183.734	176.761
2018-10-25	53.1382	0.03	6.4986	79.0449	69.7454
2018-10-26	48.017	1.44	7.5641	137.884	27.6692
2018-10-27	53.8406	0	8.822	262.531	69.7765
2018-10-28	57.9607	0	8.2085	243.792	167.139
2018-10-29	60.0648	0	6.6368	277.556	174.866
2018-10-30	55.0888	0	2.3179	177.013	165.022
2018-10-31	59.5535	0	2.1208	125.664	152.68
2018-11-01	63.6712	0.52	3.5439	187.36	78.0738
2018-11-02	58.6147	0.25	7.2497	250.405	34.2783
2018-11-03	50.8841	0	3.7107	246.02	162.241
2018-11-04	54.0692	0	5.6437	94.9089	126.467
2018-11-05	58.4273	0.01	2.5221	101.683	33.9937
2018-11-06	65.5586	0.54	3.2836	250.2	77.8901
2018-11-07	59.2751	0.45	0.882	240.612	106.418
2018-11-08	58.0445	0.07	4.3584	175.622	46.9609
2018-11-09	53.7404	0.85	6.7912	151.529	21.0698
2018-11-10	46.2278	0	8.1314	257.372	155.477
2018-11-11	44.5952	0	6.1768	76.2303	142.895
2018-11-12	43.0235	2.39	6.8244	88.6819	7.4382
2018-11-13	48.9685	0.15	2.9972	199.37	30.5746
2018-11-14	47.1949	0.62	9.6958	96.8497	17.8203
2018-11-15	40.5425	0.72	8.9216	208.719	33.8656
2018-11-16	43.3236	0	8.249	271.899	135.247
2018-11-17	48.2323	0	1.7872	185.239	138.135
2018-11-18	49.254	0	0.6366	241.952	134.463
2018-11-19	52.9956	0	2.1656	273.158	94.4014
2018-11-20	54.1555	0	8.4818	276.698	127.859
2018-11-21	46.1	0	2.0945	282.87	136.876
2018-11-22	45.0505	0	1.1788	152.901	97.2905
2018-11-23	41.673	0.2	10.5294	83.362	65.0595
2018-11-24	41.702	0.41	3.3561	201.833	49.2737
2018-11-25	43.7647	0.05	0.581	183.654	35.2395
2018-11-26	44.9074	0.03	11.254	244.397	100.778
2018-11-27	37.2033	0	14.1928	287.832	132.313
2018-11-28	35.8131	0	9.4426	278.227	127.98
2018-11-29	45.7366	0	2.1521	226.08	71.5101
2018-11-30	55.6365	0.02	1.8198	186.767	59.4986
2018-12-01	54.8176	2.05	2.2829	106.36	5.5296
2018-12-02	64.5136	0.01	4.3173	244.404	79.6792
2018-12-03	56.4045	0	5.9757	252.809	105.843
2018-12-04	44.0542	0	10.3355	288.925	142.298
2018-12-05	37.2072	0	9.9129	285.153	126.64
2018-12-06	37.3454	0	1.6504	249.918	114.437
2018-12-07	41.8275	0.02	0.3068	254.602	37.9287
2018-12-08	40.3058	1.97	8.3942	87.9443	11.2396
2018-12-09	35.7936	1.56	11.8655	93.986	19.1458
2018-12-10	39.7289	0.22	3.2695	145.787	35.3446
2018-12-11	42.7637	0.01	3.9143	274.293	124.755
2018-12-12	41.7745	0	1.4215	253.488	82.9204
2018-12-13	44.0662	0	1.6464	197.292	56.8854
2018-12-14	46.6455	0.73	8.4523	89.1972	6.3059
2018-12-15	50.0721	0.16	3.8844	201.738	65.2221
2018-12-16	50.1654	0	9.3631	282.221	97.9344
2018-12-17	52.5767	0	7.4299	297.208	121.206
2018-12-18	49.7437	0	1.1054	206.855	121.151
2018-12-19	47.8392	0	3.0741	82.8119	81.1462
2018-12-20	49.689	1.1	5.7428	146.827	8.3725
2018-12-21	47.4793	0.86	12.7985	251.15	26.895
2018-12-22	43.7882	0	8.2426	275.872	120.975
2018-12-23	46.4398	0.08	2.8576	221.064	74.9839
2018-12-24	44.5533	0	3.7823	293.898	123.163
2018-12-25	43.5921	0	0.5675	218.563	115.731
2018-12-26	45.6757	0	2.8524	174.329	92.7105
2018-12-27	47.2718	0.4	9.1179	83.6604	38.8612
2018-12-28	53.7742	1.04	2.8948	198.476	8.4801
2018-12-29	55.9203	0.01	2.7824	271.282	85.7545
2018-12-30	52.8713	0.48	0.362	121.406	21.485
2018-12-31	58.8712	0.05	1.2906	96.0794	21.3861
2019-01-01	63.1523	0.02	2.0905	260.83	49.3558
2019-01-02	54.4061	0.49	0.1527	255.694	36.2503
2019-01-03	53.0137	0.14	1.0775	201.531	18.3606
2019-01-04	55.2272	1.46	7.7444	141.209	29.1716
2019-01-05	50.9888	0	12.0307	283.016	124.645
2019-01-06	54.1696	0	1.0594	276.7	126.925
2019-01-07	53.8945	0	1.3531	194.484	111.811
2019-01-08	55.3235	0	4.11	219.252	43.0666
2019-01-09	47.763	0	12.5351	289.069	132.446
2019-01-10	39.729	0	4.0775	278.136	124.515
2019-01-11	40.0684	0	0.4253	156.22	129.051
2019-01-12	38.2116	0.45	6.5304	79.4465	16.1167
2019-01-13	38.7524	0.49	6.2365	180.141	37.2659
2019-01-14	42.388	0.01	3.4556	286.411	47.4032
2019-01-15	42.0084	0	6.6949	281.577	131.031
2019-01-16	42.406	0	3.9329	279.752	134.841
2019-01-17	41.7789	0.09	1.1355	247.007	72.192
2019-01-18	48.4394	0	0.3108	246.416	51.7349
2019-01-19	52.52	1.16	3.0858	134.352	14.6455
2019-01-20	39.6937	0.01	17.4262	279.905	140.195
2019-01-21	33.5353	0	5.2371	189.316	138.451
2019-01-22	36.1322	0	6.348	78.6415	85.5115
2019-01-23	49.7189	0.94	6.9568	114.829	77.3236
2019-01-24	45.741	0.35	13.563	266.499	126.515
2019-01-25	38.7633	0	8.5817	288.336	145.492
2019-01-26	39.3052	0	3.9923	287.381	146.277
2019-01-27	40.8232	0	0.086	271.611	71.5552
2019-01-28	45.8865	0	1.4314	234.093	133.399
2019-01-29	42.5054	0.1	8.0238	254.066	75.1938
2019-01-30	33.4893	0	5.8138	272.942	136.07
2019-01-31	38.1287	0	1.8057	273.177	152.464
2019-02-01	43.1405	0	0.1389	272.966	138.57
2019-02-02	51.0133	0	0.3126	237.988	133.636
2019-02-03	55.3029	0.03	0.7306	121.682	90.0791
2019-02-04	53.6922	0	1.1738	255.401	121.104
2019-02-05	63.4367	0	3.1969	252.228	122.781
2019-02-06	63.3466	0.01	3.7973	215.184	55.2931
2019-02-07	69.914	0	5.9455	210.57	152.204
2019-02-08	57.9391	0	11.8819	280.132	148.569
2019-02-09	47.7292	0	3.5346	148.913	60.3962
2019-02-10	38.5669	0.13	5.6211	74.0231	18.4923
2019-02-11	44.4989	0.34	0.7296	106.309	43.8746
2019-02-12	55.7365	0.58	5.5318	166.205	40
2019-02-13	47.4723	0	7.009	280.124	148.597
2019-02-14	48.9178	0	0.935	237.211	137.927
2019-02-15	54.8659	0.19	2.039	199.145	60.8265
2019-02-16	61.2223	0.08	7.4384	216.818	167.927
2019-02-17	45.7581	0.1	7.9491	100.709	17.1403
2019-02-18	52.2589	0.06	6.4101	285.388	171.634
2019-02-19	42.7092	0.97	8.9572	125.978	16.1024
2019-02-20	39.5328	0.31	9.1818	82.3259	24.0503
2019-02-21	50.7358	0.44	1.4288	173.221	68.2584
2019-02-22	54.3076	0.01	7.6341	89.6742	25.3146
2019-02-23	46.7257	0.02	9.2644	77.2672	23.9804
2019-02-24	53.806	0.2	10.86	236.263	187.507
2019-02-25	51.666	0	3.0526	265.799	197.864
2019-02-26	55.1354	0	0.9726	198.319	129.941
2019-02-27	59.3835	0.06	0.1107	242.478	66.5354
2019-02-28	57.7677	0.29	0.0861	239.029	36.823
2019-03-01	62.2632	0.02	2.7117	219.471	50.892
2019-03-02	60.0582	0	3.7983	261.38	132.692
2019-03-03	56.5604	1.12	3.1948	231.663	51.9804
2019-03-04	43.0532	0	14.4705	290.987	189.147
2019-03-05	38.4671	0	13.4694	290.839	208.827
2019-03-06	37.8508	0	6.3118	291.417	213.921
2019-03-07	46.6543	0	0.5842	235.625	196.668
2019-03-08	51.4367	0.08	1.6332	161.966	58.1144
2019-03-09	50.7027	0.02	5.0042	73.5856	72.8372
2019-03-10	58.4168	0.02	2.1735	224.404	102.745
2019-03-11	58.8548	0.06	0.388	248.618	78.9435
2019-03-12	56.9474	0.01	0.7256	215.762	204.115
2019-03-13	58.5575	0	1.4582	101.463	155.978
2019-03-14	63.6607	0	1.7378	136.648	123.615
2019-03-15	62.5112	0.42	5.7247	225.373	48.5563
2019-03-16	50.938	0.01	3.43	293.973	143.944
2019-03-17	50.5138	0	0.5787	247.022	203.719
2019-03-18	50.6842	0	5.304	264.099	224.732
2019-03-19	47.9701	0	4.3915	81.0049	222.87
2019-03-20	47.9966	0	1.37	138.71	234.205
2019-03-21	51.8141	0	4.7123	169.763	177.582
2019-03-22	53.8473	0	8.0601	282.893	239.878
2019-03-23	56.2909	0	0.2451	210.768	236.871
2019-03-24	58.5703	0	1.5796	239.065	204.737
2019-03-25	60.1893	0.19	2.2011	241.766	97.4797
2019-03-26	55.8173	0.01	7.2628	179.549	112.336
2019-03-27	52.0418	0	7.9045	90.8897	246.104
2019-03-28	52.7886	0	1.2636	205.541	249.373
2019-03-29	60.1654	0	1.7961	238.93	225.159
2019-03-30	65.8423	0	2.963	209.16	199.893
2019-03-31	56.1099	0.12	11.1159	274.728	151.712
2019-04-01	48.6853	0	5.5248	130.059	248.463
2019-04-02	52.4873	0	6.5972	170.521	242.28
2019-04-03	57.6403	0	0.8	247.154	252.421
2019-04-04	60.8729	0.03	2.028	171.518	181.301
2019-04-05	60.453	0.19	0.5454	177.307	108.735
2019-04-06	63.5804	0	0.9804	117.36	138.361
2019-04-07	68.6465	0.26	1.0126	200.091	164.352
2019-04-08	68.4701	0.08	0.8994	204.558	97.6348
2019-04-09	67.5275	0.1	1.485	203.583	116.033
2019-04-10	69.2695	0.01	0.7514	153.906	260.202
2019-04-11	70.7242	0	2.7784	124.631	236.692
2019-04-12	71.9279	0	1.8458	184.853	131.924
2019-04-13	72.046	0	1.184	145.026	180.79
2019-04-14	70.3077	0.45	6.6639	184.16	73.4644
2019-04-15	57.1692	0	11.1917	278.529	276.818
2019-04-16	61.1849	0	0.3184	236.893	293.525
2019-04-17	65.6302	0	1.2603	224.743	256.022
2019-04-18	69.3677	0	1.4943	148.605	184.085
2019-04-19	65.4222	1.69	6.4972	192.66	86.4986
2019-04-20	48.1909	0.09	4.7824	245.177	110.563
2019-04-21	58.0447	0	3.9071	271.01	280.073
2019-04-22	64.1524	0	0.6497	247.357	277.914
2019-04-23	70.1483	0	3.1774	239.432	262.305
2019-04-24	72.5802	0	3.7879	249.264	268.975
2019-04-25	68.924	0	1.2675	225.633	135.334
2019-04-26	66.3459	0.04	9.3527	263.743	260.539
2019-04-27	64.5622	0	1.6189	258.229	297.221
2019-04-28	70.0844	0	2.7414	243.616	246.508
2019-04-29	72.1307	0	0.9319	166.293	274.45
2019-04-30	73.6628	0	0.3825	185.512	268.662
2019-05-01	73.187	0	0.267	164.771	197.026
2019-05-02	73.5137	0	0.648	170.011	281.018
2019-05-03	74.4865	0	0.2372	184.144	219.31
2019-05-04	72.5455	0.15	0.9192	195.999	181.893
2019-05-05	71.8707	0.01	6.3634	249.711	258.272
2019-05-06	70.3398	0	0.5985	178.197	242.686
2019-05-07	69.6955	0	0.181	129.475	168.63
2019-05-08	74.2314	0	0.6801	130.709	218.798
2019-05-09	72.2862	0.23	0.9377	144.772	214.541
2019-05-10	74.0727	0.16	0.4719	182.323	219.1
2019-05-11	71.4159	0.68	1.3061	225.311	140.607
2019-05-12	68.2955	0.17	2.6494	228.802	100.434
2019-05-13	67.9781	0.01	6.0673	271.596	312.425
2019-05-14	63.1026	0	0.2817	251.273	315.992
2019-05-15	64.7394	0	0.8565	196.974	266.086
2019-05-16	71.8813	0	1.084	253.765	301.241
2019-05-17	76.3977	0	0.26	229.397	227.861
2019-05-18	78.5925	0	0.4335	211.386	275.001
2019-05-19	78.5924	0	0.6895	191.492	277.103
2019-05-20	77.1508	0	2.0329	245.054	253.182
2019-05-21	78.0332	0	0.4979	194.987	308.875
2019-05-22	78.2348	0	1.1773	130.386	239.403
2019-05-23	79.5637	0	0.4106	175.204	259.82
2019-05-24	82.7282	0	2.0961	209.586	290.13
2019-05-25	83.8017	0	1.7836	219.631	291.905
2019-05-26	84.1533	0	3.317	292.463	303.224
2019-05-27	82.2623	0	2.7922	286.837	279.295
2019-05-28	83.9785	0	3.9029	270.037	310.259
2019-05-29	84.1399	0	2.6378	246.42	307.446
2019-05-30	83.8422	0	3.6417	246.673	309.987
2019-05-31	80.4865	0	4.8275	265.585	234.989
2019-06-01	77.8731	0	1.6662	283.591	304.118
2019-06-02	78.2182	0	2.4341	277.012	275.807
2019-06-03	79.6369	0	1.1367	284.934	297.024
2019-06-04	77.3002	0	2.3829	100.326	239.848
2019-06-05	77.6244	0	0.2359	178.727	130.286
2019-06-06	74.3702	0.02	0.9382	235.952	120.447
2019-06-07	74.6191	0.79	1.3972	189.919	167.172
2019-06-08	69.4713	4.73	0.9686	131.905	28.8124
2019-06-09	72.6353	0.44	0.4668	106.929	107.945
2019-06-10	73.8203	0.63	0.3758	202.497	134.383
2019-06-11	76.3464	0	1.5301	157.816	262.216
2019-06-12	68.4276	0	4.2743	90.2428	103.755
2019-06-13	70.9891	0	4.1628	248.458	307.152
2019-06-14	70.1711	0	0.0209	195.895	336.165
2019-06-15	73.4083	0	0.1715	133.182	286.632
2019-06-16	78.7609	0	0.9707	207.905	288.75
2019-06-17	81.4273	0	0.1073	187.59	281.584
2019-06-18	76.6165	0.13	0.3166	218.374	145.169
2019-06-19	77.6934	0	1.0585	233.695	222.764
2019-06-20	79.0046	0.3	4.6769	246.345	232.99
2019-06-21	81.2493	0	3.4955	278.981	319.53
2019-06-22	77.776	0.09	2.1688	263.109	247.026
2019-06-23	77.6939	0	0.8718	262.373	252.312
2019-06-24	77.8798	0.2	3.6231	233.485	269.412
2019-06-25	77.6213	0.01	1.9436	269.919	256.389
2019-06-26	78.6329	0	0.0405	180.811	223.802
2019-06-27	79.5184	0	0.1068	152.398	225.751
2019-06-28	79.557	0	0.5244	76.199	278.725
2019-06-29	79.38	0	0.1828	123.752	245.353
2019-06-30	81.7793	0	1.0133	262.062	307.368
2019-07-01	84.4632	0	1.2514	261.521	311.344
2019-07-02	85.2908	0	0.3101	273.147	314.389
2019-07-03	84.7136	0	0.3694	266.331	248.677
2019-07-04	84.0715	0	0.4245	194.756	266.744
2019-07-05	81.4112	0	0.6111	181.622	215.462
2019-07-06	80.0357	0.03	0.2777	207.327	241.906
2019-07-07	82.9288	0	0.9413	246.657	240.227
2019-07-08	83.2227	0.21	1.1682	227.842	282.108
2019-07-09	79.8874	0	4.5862	108.807	152.728
2019-07-10	82.1776	0	2.7571	95.4336	251.152
2019-07-11	81.5295	0.03	1.1381	197.583	186.719
2019-07-12	83.0816	0.01	2.5753	256.141	285.567
2019-07-13	80.8947	0	3.1562	255.988	207.061
2019-07-14	81.6557	0	3.7968	278.421	269.189
2019-07-15	83.5871	0	0.3774	277.973	266.156
2019-07-16	85.5881	0	1.993	282.886	287.349
2019-07-17	81.5126	0.27	3.2357	247.378	256.322
2019-07-18	81.4656	0	2.3675	263.655	251.075
2019-07-19	79.7348	0.08	1.388	247.678	212.362
2019-07-20	78.6926	0	0.7399	237.528	165.445
2019-07-21	81.2114	0	1.6	245.71	309.494
2019-07-22	81.4139	0.08	1.5948	240.727	244.597
2019-07-23	76.2161	0.23	0.4236	202.84	118.858
2019-07-24	74.5872	0	0.3795	210.645	293.996
2019-07-25	75.2745	0	0.3898	144.443	264.957
2019-07-26	76.2458	0	0.2558	161.031	231.178
2019-07-27	78.2863	0	0.124	133.964	267.48
2019-07-28	77.9505	0	0.2206	284.28	177.136
2019-07-29	80.2288	0	0.5077	216.355	253.015
2019-07-30	80.6377	0	0.3466	197.893	231.422
2019-07-31	78.4816	0.04	0.1669	248.826	145.66
2019-08-01	78.4914	0.03	1.0934	178.293	194.411
2019-08-02	76.1746	0.25	0.3268	107.54	200.822
2019-08-03	79.2839	0	0.2056	101.667	225.366
2019-08-04	75.6481	2.57	0.1142	200.822	152.508
2019-08-05	75.0303	1	0.2833	140.902	173.618
2019-08-06	78.2463	0.01	0.1709	283.019	267.725
2019-08-07	81.8679	0.05	1.2125	237.836	282.608
2019-08-08	82.0643	0.01	2.2957	276.62	280.62
2019-08-09	83.6007	0	0.6308	259.152	279.635
2019-08-10	82.2256	0.02	0.301	269.781	238.464
2019-08-11	83.5535	0	0.4386	157.661	247.966
2019-08-12	83.7929	0	0.0474	93.5982	204.483
2019-08-13	85.1488	0.02	0.563	202.586	264.303
2019-08-14	80.6647	0.72	0.6987	229.179	250.059
2019-08-15	83.1102	0	0.3398	269.976	250.235
2019-08-16	82.06	0	0.3127	288.533	270.932
2019-08-17	83.0887	0	0.2091	202.279	284.455
2019-08-18	82.9799	0	0.1172	163.534	269.642
2019-08-19	79.4467	0.81	0.6017	146.642	232.254
2019-08-20	78.176	0	0.0132	112.368	221.586
2019-08-21	81.963	0	0.6369	251.479	260.258
2019-08-22	83.2831	0	0.5798	241.704	249.028
2019-08-23	80.868	1.03	0.8134	209.125	246.896
2019-08-24	76.2134	0.01	2.2716	153.147	200.855
2019-08-25	71.2337	0	1.6634	87.9972	140.183
2019-08-26	74.0929	0.02	0.3748	84.509	151.149
2019-08-27	73.1729	1.36	0.2038	148.293	116.185
2019-08-28	78.1272	0	0.2505	244.849	250.393
2019-08-29	75.171	0	0.1811	187.805	287.282
2019-08-30	75.218	0	0.1192	161.559	279.324
2019-08-31	76.7431	0	0.6416	127.293	258.527
2019-09-01	78.6473	0	0.7296	74.4767	222.232
2019-09-02	79.085	0	0.7303	134.682	268.027
2019-09-03	80.5259	0	0.169	153.329	247.973
2019-09-04	81.7056	0	1.3086	135.154	260.437
2019-09-05	82.5303	0	0.6315	259.823	194.795
2019-09-06	81.1854	0	1.429	243.275	263.424
2019-09-07	82.8746	0	1.4064	298.646	253.979
2019-09-08	79.6443	0	0.0907	211.257	258.338
2019-09-09	81.8985	0	0.0231	180.295	250.792
2019-09-10	81.5993	0.03	0.2533	161.416	234.181
2019-09-11	81.6671	0	0.0063	250.936	235.899
2019-09-12	83.5815	0	0.058	222.431	248.112
2019-09-13	81.9157	0.79	0.8258	147.562	228.772
2019-09-14	76.1902	0	0.3067	96.1555	121.981
2019-09-15	77.7789	0	0.1524	164.618	202.991
2019-09-16	80.2837	0	0.2362	147.063	244.467
2019-09-17	81.7157	0	0.1329	281.639	218.474
2019-09-18	75.0421	0	2.1575	106.35	120.549
2019-09-19	72.0809	0	1.177	84.8272	195.665
2019-09-20	69.8937	0	0.2357	109.057	239.465
2019-09-21	71.8789	0	0.014	197.951	236.741
2019-09-22	73.0804	0	0.0203	135.523	242.297
2019-09-23	74.8924	0	0.2309	244.955	238.952
2019-09-24	80.0945	0	0.0893	234.383	234.218
2019-09-25	76.9637	0	0.1011	269.688	228.492
2019-09-26	80.1351	0	1.1603	279.287	222.227
2019-09-27	82.0939	0	0.1258	167.652	210.759
2019-09-28	79.5707	0	0.014	101.427	150.449
2019-09-29	81.0645	0	0.0063	126.871	215.897
2019-09-30	82.59	0	0.042	217.261	203.407
2019-10-01	81.7161	0	0.0509	108.9	192.816
2019-10-02	83.2526	0	0.0377	187.682	198.533
2019-10-03	83.8615	0	0.0133	272.232	186.663
2019-10-04	83.0426	0	0.0886	198.325	204.26
2019-10-05	71.1184	0	5.7761	85.5663	50.5291
2019-10-06	68.4276	0	0.8558	100.015	103.493
2019-10-07	73.1247	0	0.0175	111.137	149.886
2019-10-08	71.7459	0	1.0453	176.405	142.246
2019-10-09	65.693	0	0.8893	123.663	92.7695
2019-10-10	67.2141	0	0.4561	136.668	184.78
2019-10-11	66.9142	0	0.014	100.916	207.924
2019-10-12	70.6615	0	0.6092	206.22	164.065
2019-10-13	65.96	0.04	0.0989	274.774	45.4638
2019-10-14	66.2469	0.02	0.0969	274.992	198.114
2019-10-15	65.2315	0.01	0.0272	191.692	49.182
2019-10-16	63.7333	0.41	3.7718	231.142	125.346
2019-10-17	56.276	0	0.5151	277.826	201.086
2019-10-18	56.0737	0	0.2181	176.681	160.074
2019-10-19	54.1563	1.49	4.9895	95.2318	16.7053
2019-10-20	65.4927	0.01	1.0252	250.595	181.328
2019-10-21	66.3623	0	0.0341	161.11	120.87
2019-10-22	67.1182	0.01	2.3422	241.253	151.461
2019-10-23	57.2264	0	0.2775	205.397	196.729
2019-10-24	57.1739	0	0.042	129.722	165.406
2019-10-25	64.2709	0	0.1285	80.5447	49.9965
2019-10-26	70.8548	0	0.9099	113.048	83.7876
2019-10-27	68.4321	0.14	1.7223	255.375	184.838
2019-10-28	62.5341	0.01	0.0245	213.628	179.214
2019-10-29	62.1036	0.05	0.0342	141.038	45.6702
2019-10-30	66.8532	0.27	0.1788	119.932	21.7709
2019-10-31	64.6246	0.65	5.8193	243.765	47.3119
2019-11-01	45.6031	0	0.8889	189.779	179.094
2019-11-02	48.9116	0	0.5897	268.802	173.179
2019-11-03	47.4212	0	0.0416	184.002	166.661
2019-11-04	49.3281	0	0.0133	111.08	100.369
2019-11-05	58.329	0.04	0.0258	242.404	82.7516
2019-11-06	56.867	0.01	0.4161	174.008	162.946
2019-11-07	59.6422	0.57	0.1627	201.879	82.5649
2019-11-08	53.9038	0.06	0.1485	198.148	102.797
2019-11-09	42.4542	0	0.0266	84.0524	163.565
2019-11-10	48.9203	0	0.0484	175.638	156.345
2019-11-11	53.9434	0.01	0.4514	236.85	144.433
2019-11-12	46.251	0.48	5.1224	283.896	93.9423
2019-11-13	34.2007	0	0.4776	92.4455	159.046
2019-11-14	38.7436	0.1	0.0352	81.7586	38.411
2019-11-15	44.0667	0.3	0.6618	140.102	46.4205
2019-11-16	52.1555	0.04	0.8667	154.442	116.886
2019-11-17	54.5105	0	0.2772	102.847	122.829
2019-11-18	53.6484	0.01	0.1681	200.049	93.0875
2019-11-19	51.6516	0	0.6431	263.842	114.404
2019-11-20	52.0093	0	0.2376	284.501	145.447
2019-11-21	52.3797	0	0.0404	250.186	134.169
2019-11-22	56.901	0	0.0265	239.113	68.6797
2019-11-23	59.7488	0.6	2.5084	240.114	16.4832
2019-11-24	48.2802	0	2.6606	280.817	142.779
2019-11-25	48.0125	0	0.0063	216.715	139.96
2019-11-26	50.355	0	0.0217	169.164	127.051
2019-11-27	62.1285	0.09	2.0216	232.239	81.1452
2019-11-28	55.7627	0	0.4752	295.977	135.22
2019-11-29	57.7498	0	0.0266	201.206	122.204
2019-11-30	61.9882	0	0.2914	202.655	106.212
2019-12-01	61.3899	0.47	7.9377	237.902	129.604
2019-12-02	43.6126	0	9.5265	291.404	114.876
2019-12-03	40.7317	0	1.0209	275.202	121.852
2019-12-04	47.8188	0	2.8437	274.221	132.274
2019-12-05	52.6736	0	0.2105	284.415	135.742
2019-12-06	50.6393	0	0.007	192.565	53.0238
2019-12-07	53.9387	0	0.2908	121.318	79.0363
2019-12-08	48.4407	0	1.5716	80.7715	102.204
2019-12-09	47.5117	0	0.1759	90.8193	33.3084
2019-12-10	55.3674	0.05	2.5975	223.923	32.1579
2019-12-11	46.9464	0.03	0.59	224.529	98.4303
2019-12-12	41.3403	0.16	3.4099	68.2221	106.153
2019-12-13	39.3384	2.35	1.9308	101.146	11.392
2019-12-14	47.796	0.18	3.8947	256.713	70.7894
2019-12-15	49.9655	0	0.1707	218.153	122.263
2019-12-16	60.4045	0	0.4756	170.383	92.8715
2019-12-17	55.1924	0.44	3.5129	237.509	26.515
2019-12-18	40.5439	0	2.6767	288.724	132.887
2019-12-19	38.7976	0	0.076	179.807	129.411
2019-12-20	41.2212	0	0.007	75.9832	116.749
2019-12-21	46.6656	0	0.3068	68.6932	46.1454
2019-12-22	42.618	1.02	6.2274	74.9853	16.2988
2019-12-23	50.6129	0.75	9.3735	99.6279	16.3749
2019-12-24	58.9918	0	2.0231	104.091	124.625
2019-12-25	50.7223	0	0.2008	121.629	128.149
2019-12-26	49.542	0	0.007	171.136	112.329
2019-12-27	56.2887	0	0	134.84	69.7538
2019-12-28	59.2728	0.04	0.0911	148.233	69.2558
2019-12-29	65.5143	0.25	0.1266	152.739	39.0329
2019-12-30	58.126	0.11	3.4445	262.425	131.492
2019-12-31	47.1375	0	3.8945	276.909	132.154

## Sheet: Suppl. Table 3
Supplemental Table 3. Results and metadata associated with manure and compost samples evaluated in this study. Composted: 0 for non-composted and 1 for composted; Soil Amendment Ranking indicates the ordinalized number assigned as described in the methods; BSA sample type, P for poultry sources, D for dairy source, C for composted, If no D or P is indicated the BSA was green compost; Applied, 1 i…
State	Sample Date	Study Year	Composted	Soil Amendment Ranking	farm_field	soil_amendment	sample_id	Applied?	L_mono_culture	Salmonella_culture	STEC_culture	arco_culture	campy_culture	month	season
GA	2019-04-03	2019	1	1	B	C	G-4-1-C	1	0	0	0	0	0	4	spring
GA	2109-04-30	2019	1	1	J	C	G-1-3-ON	1	0	0	0	0	0	4	spring
GA	2018-03-06	2018	1	1	J	C	J	1	0	0	n/d	n/d	0	3	spring
GA	2018-03-06	2018	1	1	A	C	A15C501.6	1	0	0	n/d	n/d	0	3	spring
GA	2018-03-28	2018	1	1	A	C	A15C501.6	1	0	0	n/d	n/d	0	3	spring
GA	2018-06-05	2018	1	1	J	C	J18C501.6	1	0	0	n/d	n/d	0	6	summer
GA	2018-02-13	2018	1	1	J	C	J15C501.6	1	0	0	n/d	n/d	0	2	winter
GA	2018-06-05	2018	1	1	D	C	D18C59.6	1	0	0	n/d	n/d	0	6	summer
GA	2018-06-05	2018	1	1	A	C	A18D501.6	1	0	0	n/d	n/d	0	6	summer
GA	2018-05-08	2018	1	1	D	C	Farm D	1	0	0	n/d	n/d	0	5	spring
GA	2018-05-08	2018	1	1	A	C	Farm A	1	0	0	n/d	n/d	0	5	spring
GA	2018-04-11	2018	1	1	H	C	Farm H	1	0	0	n/d	n/d	0	4	spring
GA	2018-04-11	2018	1	1	D	C	Farm D	1	0	0	n/d	n/d	0	4	spring
GA	2019-04-03	2019	0	2	J	P	G-1-2-PL	1	1	0	0	0	0	4	spring
GA	2018-03-06	2018	0	2	D	P	D15C501.6	1	0	0	n/d	n/d	0	3	spring
GA	2018-03-28	2018	0	2	D	P	D15C501.6	1	0	0	n/d	n/d	0	3	spring
GA	2019-04-03	2019	1	2	J	PC	G-1-1-PC	1	0	0	0	0	0	4	spring
GA	2019-04-03	2019	1	2	N	PC	G-2-1-PC	1	0	0	0	1	0	4	spring
OH	2018-01-26	2018	0	3	1	D	1-1-D-M	1	1	0	n/d	0	1	1	winter
OH	2018-01-26	2018	0	3	11	D	11-1-D-M	1	0	0	n/d	0	0	1	winter
OH	2018-01-26	2018	0	3	17	D	17-1-D-M	1	1	0	n/d	0	0	1	winter
OH	2018-01-26	2018	0	3	19	D	19-1-D-M	1	0	0	n/d	0	0	1	winter
OH	2018-01-26	2018	0	3	9	D	9-1-D-M	1	1	0	n/d	0	1	1	winter
OH	2018-02-15	2018	0	3	7	D	7-1-D-M	1	1	0	n/d	0	0	2	winter
OH	2018-12-03	2019	0	3	17	D	17.2-1-D-M	1	1	0	0	0	0	12	winter
OH	2018-12-03	2019	0	3	26	D	26-1-D-M	1	0	0	0	0	0	12	winter
OH	2018-12-17	2019	0	3	11	D	11.3-1-D-M	1	1	0	0	0	0	12	winter
OH	2018-12-17	2019	0	3	7	D	7.3-1-D-M	1	1	0	0	0	0	12	winter
OH	2019-01-11	2019	0	3	17	D	17.2-2-D-M	2	0	0	0	0	0	1	winter
OH	2019-01-29	2019	0	3	30	D	30-1-D-M	2	1	0	0	0	0	1	winter
OH	2019-02-04	2019	0	3	11	D	O-11.3-2-D-M	2	0	0	0	0	0	2	winter
OH	2019-02-04	2019	0	3	26	D	O-26-2-D-M	2	0	0	0	0	0	2	winter
OH	2019-02-04	2019	0	3	7	D	O-7.3-2-D-M	2	0	0	0	0	0	2	winter
OH	2019-02-15	2019	0	3	17	D	O-17.2-3-D-M	2	0	0	0	0	0	2	winter
OH	2019-03-01	2019	0	3	11	D	O-11.3-3-D-M	2	0	0	0	0	0	3	spring
OH	2019-03-01	2019	0	3	26	D	O-26-3-D-M	2	0	0	0	0	0	3	spring
OH	2019-03-01	2019	0	3	30	D	O-30-2-D-M	2	1	0	0	0	0	3	spring
OH	2019-03-01	2019	0	3	7	D	O-7.3-3-D-M	2	1	0	0	0	0	3	spring
OH	2019-03-15	2019	0	3	17	D	O-17.2-4-D-M	2	1	0	0	1	1	3	spring
OH	2019-03-29	2019	0	3	11	D	O-11.3-4-D-M	2	1	0	0	1	0	3	spring
OH	2019-03-29	2019	0	3	26	D	O-26-4-D-M	2	1	0	0	0	1	3	spring
OH	2019-03-29	2019	0	3	30	D	O-30-3-D-M	2	1	0	0	1	1	3	spring
OH	2019-03-29	2019	0	3	7	D	O-7.3-4-D-M	2	1	0	0	0	1	3	spring
OH	2019-04-12	2019	0	3	17	D	O-17.2-5-D-M	2	1	0	1	1	1	4	spring
OH	2019-04-26	2019	0	3	11	D	O-11.3-5-D-M	2	0	0	0	0	0	4	spring
OH	2019-04-26	2019	0	3	26	D	O-26-5-D-M	2	1	0	0	0	1	4	spring
OH	2019-04-26	2019	0	3	30	D	O-30-4-D-M	2	1	0	0	0	1	4	spring
OH	2019-04-26	2019	0	3	7	D	O-7.3-5-D-M	2	0	0	0	0	0	4	spring
OH	2019-05-10	2019	0	3	17	D	O-17.2-6-D-M	2	1	0	0	1	0	5	spring
OH	2019-05-17	2019	0	3	11	D	O-11.3-6-D-M	2	0	0	0	0	1	5	spring
OH	2019-05-17	2019	0	3	26	D	O-26-6-D-M	2	0	0	0	1	0	5	spring
OH	2019-05-17	2019	0	3	30	D	O-30-5-D-M	2	0	0	0	0	1	5	spring
OH	2019-05-17	2019	0	3	7	D	O-7.3-6-D-M	2	1	0	0	0	1	5	spring
OH	2019-06-07	2019	0	3	17	D	O-17.2-7-D-M	2	1	1	0	1	1	6	summer
OH	2019-06-14	2019	0	3	11	D	O-11.3-7-D-M	2	1	0	0	1	0	6	summer
OH	2019-06-14	2019	0	3	26	D	O-26-7-D-M	2	1	0	0	1	1	6	summer
OH	2019-06-14	2019	0	3	30	D	O-30-6-D-M	2	1	0	0	1	1	6	summer
OH	2019-06-14	2019	0	3	7	D	O-7.3-7-D-M	2	1	0	0	1	1	6	summer
OH	2019-07-12	2019	0	3	17	D	O-17.2-8-D-M	2	1	0	1	1	0	7	summer
OH	2019-07-26	2019	0	3	11	D	O-11.3-8-D-M	2	1	0	0	0	0	7	summer
OH	2019-07-26	2019	0	3	26	D	O-26-8-D-M	2	1	0	1	0	0	7	summer
OH	2019-07-26	2019	0	3	30	D	O-30-7-D-M	2	0	0	0	0	0	7	summer
OH	2019-07-26	2019	0	3	7	D	O-7.3-8-D-M	2	0	0	0	1	0	7	summer
OH	2019-08-12	2019	0	3	17	D	O-17.2-9-D-M	2	0	0	0	1	1	8	summer
OH	2019-08-16	2019	0	3	11	D	O-11.3-9-D-M	2	0	0	0	1	0	8	summer
OH	2019-08-16	2019	0	3	26	D	O-26-9-D-M	2	1	0	1	1	1	8	summer
OH	2019-08-16	2019	0	3	30	D	O-30-8-D-M	2	1	0	1	1	1	8	summer
OH	2019-08-16	2019	0	3	7	D	O-7.3-9-D-M	2	1	0	0	1	1	8	summer
OH	2019-09-06	2019	0	3	17	D	O-17.2-10-D-M	2	1	0	1	n/d	n/d	9	fall
OH	2019-09-20	2019	0	3	11	D	O-11.3-10-D-M	2	1	0	0	1	0	9	fall
OH	2019-09-20	2019	0	3	26	D	O-26-10-D-M	2	0	0	1	1	0	9	fall
OH	2019-09-20	2019	0	3	30	D	O-30-9-D-M	2	0	0	1	1	0	9	fall
OH	2019-09-20	2019	0	3	7	D	O-7.3-10-D-M	2	1	0	1	1	1	9	fall
OH	2018-05-18	2018	1	3	2	DC	2-1-CD-M	1	0	0	n/d	0	0	5	spring
OH	2019-02-08	2019	1	3	2	DC	O-2.3-1-DC-M	1	0	0	0	0	0	2	winter
OH	2018-01-03	2018	0	2	6	P	6-1-P-M	1	0	0	n/d	0	0	1	winter
OH	2018-01-26	2018	0	2	14	P	14-1-P-M	1	0	0	n/d	0	0	1	winter
OH	2018-01-26	2018	0	2	20	P	20-1-P-M	1	1	0	n/d	0	0	1	winter
OH	2018-03-15	2018	0	2	16	P	16-1-P-M	1	0	0	n/d	0	0	3	spring
OH	2018-12-03	2019	0	2	25	P	25-1-P-M	2	0	0	0	0	0	12	winter
OH	2018-12-17	2019	0	2	15	P	15.2-1-P-M	2	0	0	0	0	0	12	winter
OH	2018-12-17	2019	0	2	21	P	21.2-1-P-M	1	0	1	0	1	0	12	winter
OH	2018-12-17	2019	0	2	27	P	27-1-P-M	2	0	0	0	0	0	12	winter
OH	2018-12-17	2019	0	2	5	P	5.3-1-P-M	1	0	0	0	0	0	12	winter
OH	2018-12-29	2019	0	2	5	P	5-1-P-M	1	0	0	n/d	0	0	12	winter
OH	2019-01-11	2019	0	2	15	P	15.2-2-P-M	2	0	0	0	0	0	1	winter
OH	2019-01-29	2019	1	2	20	PC	20.2-1-PC-M	2	0	0	0	0	0	1	winter

## Sheet: Suppl. Table 4
Supplemental Table 4. Results and metadata associated with surface, well, and dripline water samples evaluated in this study. Used as irrigation: 0 indicates not used as irrigation, 1 indicates used for irrigation. Differences were noted between farms near the same water source. Water Sample Ranking indicates the ordinalized rank used in the model analysis, as described in the methods. Pathogen r…
State	Sample Data	Sample ID	Study Year	Month	Season	Farm ID	used as irrigation	Sample Type	H2O	Water Source	Water Sample Ranking	L_mono_culture	Salmonella_culture	STEC_culture	arco_culture	campy_culture
GA	2109-04-30	G-1.1-2-P	2019	4	spring	J	0	pond(source)	source	surface	3	0	0	0	0	0
GA	2019-06-17	G-1.1-4-P	2019	6	summer	J	0	pond(source)	source	surface	3	0	0	0	0	0
GA	2019-10-07	G-1.1-7-D	2019	10	fall	J	1	well(drip)	drip	well	2	0	0	0	n/d	n/d
GA	2019-10-07	G-1.2-7-D-1	2019	10	fall	J	1	well(drip)	drip	well	2	0	0	0	0	0
GA	2109-04-30	G-1.3-2-W	2019	4	spring	J	1	well(source)	source	well	2	0	0	0	0	0
GA	2019-06-17	G-1.3-4-W	2019	6	summer	J	1	well(source)	source	well	2	0	0	0	0	0
GA	2019-08-26	G-1.5-6-W-1	2019	8	summer	J	1	well(source)	source	well	2	0	0	0	0	0
GA	2019-08-26	G-1.6-6-P-1	2019	8	summer	J	0	pond(source)	source	surface	3	0	0	0	1	0
GA	2019-06-17	G-2.1-4-W-1	2019	6	summer	N	1	well(source)	source	well	2	0	0	0	0	0
GA	2019-07-10	G-2.1-5-D	2019	7	summer	N	1	well(drip)	drip	well	2	0	0	0	0	0
GA	2019-10-07	G-2.1-7-D	2019	10	fall	N	1	well(drip)	drip	well	2	0	0	0	n/d	n/d
GA	2019-04-29	G-2.2-2-W	2019	4	spring	N	1	well(source)	source	well	2	0	0	0	0	0
GA	2019-10-07	G-2.2-7-D-1	2019	10	fall	N	1	well(drip)	drip	well	2	0	0	0	0	0
GA	2019-08-26	G-2.5-6-W-1	2019	8	summer	N	1	well(source)	source	well	2	0	0	0	0	0
GA	2109-04-30	G-4.1-2-P	2019	4	spring	B	0	pond(source)	source	surface	3	0	0	0	0	0
GA	2019-06-17	G-4.1-4-R	2019	6	summer	B	0	stream(source)	source	surface	3	0	1	0	1	1
GA	2019-07-10	G-4.1-5-D	2019	7	summer	B	1	well(drip)	drip	well	2	0	0	0	0	0
GA	2019-10-07	G-4.1-7-D	2019	10	fall	B	1	well(drip)	drip	well	2	0	0	0	n/d	n/d
GA	2019-10-07	G-4.2-7-D-1	2019	10	fall	B	1	well(drip)	drip	well	2	0	0	0	0	0
GA	2109-04-30	G-4.3-2-C	2019	4	spring	B	0	stream(source)	source	surface	3	1	0	0	1	0
GA	2019-08-26	G-4.4-6-W-1	2019	8	summer	B	1	well(source)	source	well	2	0	0	0	0	0
GA	2019-10-07	G-4.4-7-R-1	2019	10	fall	B	0	stream(source)	source	surface	3	1	0	0	1	0
GA	2109-04-30	G-4.5-2-W	2019	4	spring	B	1	well(source)	source	well	2	0	0	0	0	0
GA	2019-06-17	G-4.5-4-W-1	2019	6	summer	B	1	well(source)	source	well	2	0	0	0	0	0
GA	2019-08-26	G-4.5-6-R-1	2019	8	summer	B	0	stream(source)	source	surface	3	0	0	0	1	0
GA	2019-08-26	G-4.6-6-P-1	2019	8	summer	B	0	pond(source)	source	surface	3	0	0	0	0	0
OH	2019-05-31	O-P-A-Drip-1	2019	5	spring	7	1	pond(drip)	drip	surface	3	1	0	0	1	0
OH	2019-07-11	O-P-A-Drip-2	2019	7	summer	7	1	pond(drip)	drip	surface	3	0	0	0	1	0
OH	2019-08-21	O-P-A-Drip-3	2019	8	summer	7	1	pond(drip)	drip	surface	3	0	0	0	1	0
OH	2019-05-31	O-P-A-Source-1	2019	5	spring	7	1	pond(source)	source	surface	3	0	0	0	1	0
OH	2019-07-11	O-P-A-Source-2	2019	7	summer	7	1	pond(source)	source	surface	3	0	0	0	1	0
OH	2019-08-21	O-P-A-Source-3	2019	8	summer	7	1	pond(source)	source	surface	3	0	1	0	0	0
OH	2019-10-04	O-P-A-Source-4	2019	10	fall	7	1	pond(source)	source	surface	3	0	0	0	1	0
OH	2019-06-06	O-P-B-Drip-1	2019	6	summer	21 & 31	1	pond(drip)	drip	surface	3	1	0	0	0	0
OH	2019-07-11	O-P-B-Drip-2	2019	7	summer	21 & 31	1	pond(drip)	drip	surface	3	0	0	0	1	0
OH	2019-08-21	O-P-B-Drip-3	2019	8	summer	21 & 31	1	pond(drip)	drip	surface	3	0	0	0	0	0
OH	2019-09-26	O-P-B-Drip-4	2019	9	fall	21 & 31	1	pond(drip)	drip	surface	3	0	0	0	1	0
OH	2019-06-06	O-P-B-Source-1	2019	6	summer	21 & 31	1	pond(source)	source	surface	3	1	0	0	0	0
OH	2019-07-11	O-P-B-Source-2	2019	7	summer	21 & 31	1	pond(source)	source	surface	3	0	0	0	0	0
OH	2019-08-21	O-P-B-Source-3	2019	8	summer	21 & 31	1	pond(source)	source	surface	3	0	0	0	1	0
OH	2019-09-26	O-P-B-Source-4	2019	9	fall	21 & 31	1	pond(source)	source	surface	3	0	0	0	0	0
OH	2019-06-06	O-P-C-Drip-1	2019	6	summer	25 & 26	1	pond(drip)	drip	surface	3	0	0	0	1	0
OH	2019-07-11	O-P-C-Drip-2	2019	7	summer	25 & 26	1	pond(drip)	drip	surface	3	0	0	0	0	0
OH	2019-08-21	O-P-C-Drip-3	2019	8	summer	25 & 26	1	pond(drip)	drip	surface	3	0	0	0	1	0
OH	2019-09-26	O-P-C-Drip-4	2019	9	fall	25 & 26	1	pond(drip)	drip	surface	3	0	0	0	1	0
OH	2019-06-06	O-P-C-Source-1	2019	6	summer	25 & 26	1	pond(source)	source	surface	3	0	0	0	0	0
OH	2019-07-11	O-P-C-Source-2	2019	7	summer	25 & 26	1	pond(source)	source	surface	3	0	0	0	0	0
OH	2019-08-21	O-P-C-Source-3	2019	8	summer	25 & 26	1	pond(source)	source	surface	3	0	0	0	0	0
OH	2019-09-26	O-P-C-Source-4	2019	9	fall	25 & 26	1	pond(source)	source	surface	3	0	0	0	0	0
OH	2019-06-06	O-P-D-Drip-1	2019	6	summer	27	1	pond(drip)	drip	surface	3	0	0	0	1	0
OH	2019-07-11	O-P-D-Drip-2	2019	7	summer	27	1	pond(drip)	drip	surface	3	0	0	0	0	0
OH	2019-08-21	O-P-D-Drip-3	2019	8	summer	27	1	pond(drip)	drip	surface	3	0	0	0	0	0
OH	2019-06-06	O-P-D-Source-1	2019	6	summer	27	1	pond(source)	source	surface	3	0	0	0	1	0
OH	2019-07-11	O-P-D-Source-2	2019	7	summer	27	1	pond(source)	source	surface	3	0	0	0	0	0
OH	2019-08-21	O-P-D-Source-3	2019	8	summer	27	1	pond(source)	source	surface	3	1	0	0	1	0
OH	2019-10-04	O-P-D-Source-4	2019	10	fall	27	1	pond(source)	source	surface	3	0	0	0	1	0
OH	2019-05-31	O-P-E-Drip-1	2019	5	spring	2 & 20	0	pond(drip)	drip	surface	3	0	0	0	0	0
OH	2019-07-11	O-P-E-Drip-2	2019	7	summer	2 & 20	0	pond(drip)	drip	surface	3	0	0	0	0	0
OH	2019-08-21	O-P-E-Drip-3	2019	8	summer	2 & 20	0	pond(drip)	drip	surface	3	1	0	0	0	0
OH	2019-05-31	O-P-E-Source-1	2019	5	spring	2 & 20	0	pond(source)	source	surface	3	0	0	0	1	0
OH	2019-07-11	O-P-E-Source-2	2019	7	summer	2 & 20	0	pond(source)	source	surface	3	0	0	1	1	0
OH	2019-08-21	O-P-E-Source-3	2019	8	summer	2 & 20	0	pond(source)	source	surface	3	1	0	0	0	0
OH	2019-09-26	O-P-E-Source-4	2019	9	fall	2 & 20	0	pond(source)	source	surface	3	0	0	0	1	0
OH	2019-06-06	O-P-F-Source-1	2019	6	summer	18 & 28	0	pond(source)	source	surface	3	0	0	0	0	0
OH	2019-07-12	O-P-F-Source-2	2019	7	summer	18 & 28	0	pond(source)	source	surface	3	1	1	0	1	0
OH	2019-08-21	O-P-F-Source-3	2019	8	summer	18 & 28	0	pond(source)	source	surface	3	0	0	0	0	0
OH	2019-10-04	O-P-F-Source-4	2019	10	fall	18 & 28	0	pond(source)	source	surface	3	0	0	0	1	0
OH	2019-05-31	O-S-A-Drip-1	2019	5	spring	5	1	stream(drip)	drip	surface	3	1	0	0	1	0
OH	2019-07-11	O-S-A-Drip-2	2019	7	summer	5	1	stream(drip)	drip	surface	3	1	1	0	1	0
OH	2019-08-21	O-S-A-Drip-3	2019	8	summer	5	1	stream(drip)	drip	surface	3	1	0	0	0	0
OH	2019-09-26	O-S-A-Drip-4	2019	9	fall	5	1	stream(drip)	drip	surface	3	0	0	0	0	0
OH	2019-05-31	O-S-A-Source-1	2019	5	spring	5	1	stream(source)	source	surface	3	1	1	0	0	0
OH	2019-07-11	O-S-A-Source-2	2019	7	summer	5	1	stream(source)	source	surface	3	1	0	0	1	0
OH	2019-08-21	O-S-A-Source-3	2019	8	summer	5	1	stream(source)	source	surface	3	1	1	0	0	0
OH	2019-09-26	O-S-A-Source-4	2019	9	fall	5	1	stream(source)	source	surface	3	0	1	0	1	0
OH	2019-06-06	O-S-B-Drip-1	2019	6	summer	17	0	stream(drip)	drip	surface	3	1	0	0	1	0
OH	2019-07-11	O-S-B-Drip-2	2019	7	summer	17	0	stream(drip)	drip	surface	3	0	0	0	0	0
OH	2019-08-21	O-S-B-Drip-3	2019	8	summer	17	0	stream(drip)	drip	surface	3	0	0	0	0	0
OH	2019-10-04	O-S-B-Drip-4	2019	10	fall	17	0	stream(drip)	drip	surface	3	0	0	0	0	0
OH	2019-06-06	O-S-B-Source-1	2019	6	summer	17	0	stream(source)	source	surface	3	1	0	1	1	0
OH	2019-07-11	O-S-B-Source-2	2019	7	summer	17	0	stream(source)	source	surface	3	0	0	0	1	0
OH	2019-08-21	O-S-B-Source-3	2019	8	summer	17	0	stream(source)	source	surface	3	0	0	0	0	0
OH	2019-10-04	O-S-B-Source-4	2019	10	fall	17	0	stream(source)	source	surface	3	0	0	0	1	0
OH	2019-08-23	O-W-A-Drip-1	2019	8	summer	2 & 20	1	well(drip)	drip	well	2	0	0	0	0	0
OH	2019-09-26	O-W-A-Drip-2	2019	9	fall	2 & 20	1	well(drip)	drip	well	2	0	0	0	0	0
OH	2019-08-23	O-W-A-Source-1	2019	8	summer	2 & 20	1	well(source)	source	well	2	0	0	0	0	0
OH	2019-09-26	O-W-A-Source-2	2019	9	fall	2 & 20	1	well(source)	source	well	2	0	0	0	0	0
OH	2019-08-23	O-W-B-Drip-1	2019	8	summer	19	1	well(drip)	drip	well	2	0	0	0	0	0
OH	2019-10-04	O-W-B-Drip-2	2019	10	fall	19	1	well(drip)	drip	well	2	0	0	0	1	0
OH	2019-08-23	O-W-B-Source-1	2019	8	summer	19	1	well(source)	source	well	2	0	0	0	0	0
OH	2019-10-04	O-W-B-Source-2	2019	10	fall	19	1	well(source)	source	well	2	0	0	0	0	0
OH	2019-08-23	O-W-C-Drip-1	2019	8	summer	7	0	well(drip)	drip	well	2	0	0	0	0	0
OH	2019-09-26	O-W-C-Drip-2	2019	9	fall	7	0	well(drip)	drip	well	2	0	0	0	1	0
OH	2019-08-23	O-W-C-Source-1	2019	8	summer	7	0	well(source)	source	well	2	0	0	0	0	0
OH	2019-09-26	O-W-C-Source-2	2019	9	fall	7	0	well(source)	source	well	2	0	0	0	0	0

## Sheet: Suppl. Table 5
Supplemental Table 5. Results and metadata associated with soil samples evaluated in this study. Farm subfield ID indicates the division of samples within the GA fields according to produce type (not indicated). Soil Amendment Type: P for poultry sources, D for dairy source, C for composted, If no D or P is indicated the BSA was green compost. Soild amendment ranking and irrigation source ranking…
Sample_ID	State	Study Year	Farm ID	Farm Subfield (GA only)	Alternate Sample ID	Sample Date	Month	Season	Soil Amendment Type	Soil Amendment Ranking	Irrigation Source Ranking	composted	Rotation	Salm	STEC	Lm	Arco	Campy	Soil pH	LOI	NO3-N	NH4-N	Ca	K	Mg	P	Al	B	Cu	Fe	Mn	Na	S	Zn
G-1.3-6-PL-S	GA	2019	J	1.3	G-1.3-6-PL-S	2019-08-26	8	summer	P	2	2		N	0	0	0	n/d	n/d
A15D01.6	GA	2018	A			2018-03-06	3	spring	C	1	2	1	N	0	n/d	1	n/d	0	5.7	4.2	39.58	1.49	1044	237.3	148.6	175.8	736.5	1.269	2.644	180	32.99	27.88	20.01	7.837
A15D501.62	GA	2018	A			2018-05-08	5	spring	C	1	2	1	N	0	n/d	0	n/d	0	6.14	4.1	23.42	1.35	1563	180.6	141.7	116.2	569.2	1.655	2.393	257.6	76.91	9.508	8.988	11.82
A20D501.6-101518	GA	2018	A			2018-10-15	10	fall	C	1	2	1	N	0	n/d	0	n/d	0	5.86	4.4	22.74	2.66	1626	187.5	159.7	135.4	637.6	1.186	2.749	254	72.97	7.561	13.65	13.58
D15DS01.6	GA	2018	D			2018-03-06	3	spring	PC	2	2	1	N	0	n/d	0	n/d	0	6.58	5.2	5.94	1.39	1816	280.3	199	99.83	494.9	2.002	2.583	260.9	92.29	17.06	19.72	12.45
D15DS01.62	GA	2018	D			2018-05-08	5	spring	PC	2	2	1	N	0	n/d	0	n/d	0	5.85	4.3	22.34	1.11	990.3	129.4	121.9	97.13	800.3	1.144	1.876	196.6	41.42	9.915	10.87	4.506
D20D501.6-101518	GA	2018	D			2018-10-15	10	fall	PC	2	2	1	N	0	n/d	0	n/d	0	6.28	3.1	12.29	2.57	1087	185.1	121.8	168.4	774.9	0.81	4.166	195.1	48.89	11.69	11.66	8.025
Farm A 3-26-18	GA	2018	A			2018-03-28	3	spring	C	1	2	1	N	0	n/d	0	n/d	0	6.93	4.8	36.02	1.4	2368	101.5	150.4	117.1	551.3	1.081	1.836	138.4	41.05	31.81	41.84	9.007
Farm D 3-26-18	GA	2018	D			2018-03-28	3	spring	PC	2	2	1	N	0	n/d	0	n/d	0	6.12	5.3	39.32	7.12	1181	484.5	187.2	280.7	808.3	1.747	3.528	261.3	74.48	76.71	74.02	11.15
H15DS01.6	GA	2018	H			2018-04-11	4	spring	C	1	2	1	N	0	n/d	0	n/d	0	6.09	3.6	347.87	29.07	1467	334.6	245.6	26.42	908.3	1.127	3.528	125.4	411.6	337.8	86.83	6.848
J15D01.6	GA	2018	J			2018-02-13	2	winter	C	1	2	1	N	0	n/d	0	n/d	0	6.36	4.2	4.53	9.47	871	146.9	91.29	129	1038	1.524	1.533	237.4	275.9	10.83	12.13	5.128
J15DS01.62	GA	2018	J			2018-03-06	3	spring	C	1	2	1	N	0	n/d	0	n/d	0	6.32	4.6	75.02	1.33	1859	315.5	181.6	329.9	1061	1.502	2.516	193.4	152.7	37.09	37.07	14.39
J20D501.6-101518	GA	2018	J			2018-10-15	10	fall	C	1	2	1	N	0	n/d	0	n/d	0	6.3	2.9	49.3	2.57	1389	102.8	96.57	246.1	969.3	0.574	2.088	138.9	153	15.99	19.87	8.653
G-1.1-0.1-PL-S	GA	2019	J	1.1	FDAJ3-6-19SL	2019-03-06	3	spring	P	2	2		N	0	0	0	0	0
G-1.1-1-PL-S	GA	2019	J	1.1	G-1.1-0.2-PC-S	2019-04-03	4	spring	P	2	2		N	0	0	0	0	0
G-1.1-2-PL-S	GA	2019	J	1.1	G-1.1-2-PL-S	2109-04-30	4	spring	P	2	2		N	0	0	0	0	0
G-1.1-3-PL-S	GA	2019	J	1.1	G-1.1-3-PL-S	2019-05-21	5	spring	P	2	2		N	0	0	0	0	0
G-1.1-4-PL-S	GA	2019	J	1.1	G-1.1-4-PL-S	2019-06-17	6	summer	P	2	2		N	0	0	0	0	0
G-1.1-5-PL-S	GA	2019	J	1.1	G-1.1-5-PL-S	2019-07-10	7	summer	P	2	2		N	0	0	0	0	0
G-1.1-6-PL-S	GA	2019	J	1.1	G-1.1-6-PL-S	2019-08-26	8	summer	P	2	2		N	0	0	0	n/d	n/d
G-1.1-7-PL-S	GA	2019	J	1.1	G-1.1-7-PL-S	2019-10-07	10	fall	P	2	2		N	0	0	0	n/d	n/d
G-1.2-0.1-PL-S	GA	2019	J	1.2	FDAJ3-6-19SS	2019-03-06	3	spring	P	2	2		N	0	0	0	0	0	6.86	3.1	4.64	4.77	1577	156.5	107.2	347.5	945.5	2.068	2.423	208.7	123.4	14.78	17.84	9.61
G-1.2-1-PL-S	GA	2019	J	1.2	G-1.2-0.2-PC-S	2019-04-03	4	spring	P	2	2		N	0	0	0	0	0	6.6	2.8	118.57	1.51	2128	286	132.7	534	834.3	0.621	2.957	175.2	125	13.13	28.56	14.98
G-1.2-2-PL-S	GA	2019	J	1.2	G-1.2-2-PL-S	2109-04-30	4	spring	P	2	2		N	0	0	0	0	0
G-1.2-3-PL-S	GA	2019	J	1.2	G-1.2-3-PL-S	2019-05-21	5	spring	P	2	2		N	0	0	0	0	0	6.3	3.1	193.68	1.87	2055	225.9	127.6	513.2	887.1	2.895	2.837	195.8	115.5	16.19	58.9	14.18
G-1.2-4-PL-S	GA	2019	J	1.2	G-1.2-4-PL-S	2019-06-17	6	summer	P	2	2		N	0	0	0	0	0
G-1.2-5-PL-S	GA	2019	J	1.2	G-1.2-5-PL-S	2019-07-10	7	summer	P	2	2		N	0	0	0	0	0
G-1.2-6-PL-S	GA	2019	J	1.2	G-1.2-6-PL-S	2019-08-26	8	summer	P	2	2		N	0	0	0	n/d	n/d
G-1.2-7-PL-S	GA	2019	J	1.2	G-1.2-7-PL-S	2019-10-07	10	fall	P	2	2		N	0	0	0	n/d	n/d	6.74	2.7	92.97	0.26	1997.9	236.4	131.12	448.23	772.02	0.85	2.46	138.78	70.6	44.35	73.86	10.5
G-1.3-0.1-PC-S	GA	2019	J	1.3	FDAJ3-6-19SC	2019-03-06	3	spring	PC	2	2	1	N	0	0	0	0	0
G-1.3-1-PC-S	GA	2019	J	1.3	G-1.6-0.2-C-S	2019-04-03	4	spring	PC	2	2	1	N	0	0	0	0	0	7.05	3.1	7.49	1.41	1680	158.1	143	313.2	814.5	0.528	1.872	170	64.32	18	13.33	8.374
G-1.3-2-PC-S	GA	2019	J	1.3	G-1.3-2-PC-S	2109-04-30	4	spring	PC	2	2	1	N	0	0	0	0	0
G-1.3-3-PC-S	GA	2019	J	1.3	G-1.3-3-PC-S	2019-05-21	5	spring	PC	2	2	1	N	0	0	0	0	0
G-1.3-4-PC-S	GA	2019	J	1.3	G-1.3-4-PC-S	2019-06-17	6	summer	PC	2	2	1	N	0	0	0	0	0
G-1.3-5-PC-S	GA	2019	J	1.3	G-1.3-5-PC-S	2019-07-10	7	summer	PC	2	2	1	N	0	0	0	0	0
G-1.3-6-PC-S	GA	2019	J	1.3		2019-08-26	8	summer	PC	2	2	1	N	n/d	n/d	n/d	n/d	n/d
G-1.3-7-PC-S	GA	2019	J	1.3	G-1.3-7-PC-S	2019-10-07	10	fall	PC	2	2	1	N	0	0	0	n/d	n/d
G-1.4-0.1-PL-S	GA	2019	J	1.4	FDAJ3-6-19ST	2019-03-06	3	spring	P	2	2		N	0	0	1	1	0
G-1.4-1-PL-S	GA	2019	J	1.4	G-1.8-0.2-PC-S	2019-04-03	4	spring	P	2	2		N	0	0	0	0	0
G-1.4-2-PL-S	GA	2019	J	1.4	G-1.4-2-PL-S	2109-04-30	4	spring	P	2	2		N	0	0	0	0	0
G-1.4-3-PL-S	GA	2019	J	1.4	G-1.4-3-PL-S	2019-05-21	5	spring	P	2	2		N	0	0	0	0	0
G-1.4-4-PL-S	GA	2019	J	1.4	G-1.4-4-PL-S	2019-06-17	6	summer	P	2	2		N	0	0	0	0	0
G-1.4-5-PL-S	GA	2019	J	1.4	G-1.4-5-PL-S	2019-07-10	7	summer	P	2	2		N	0	0	0	0	0
G-1.4-6-PL-S	GA	2019	J	1.4	G-1.4-6-PL-S	2019-08-26	8	summer	P	2	2		N	0	0	0	n/d	n/d
G-1.4-7-PL-S	GA	2019	J	1.4	G-1.4-7-PL-S	2019-10-07	10	fall	P	2	2		N	0	0	0	n/d	n/d
G-2.1-0.1-NA-S	GA	2019	N	2.1	FDAN3-6-19SA	2019-03-06	3	spring	N	1	2		N	0	0	0	0	0
G-2.1-2-NA-S	GA	2019	N	2.1	G-2.1-2-NA-S	2019-04-29	4	spring	N	1	2		N	0	0	0	0	0
G-2.1-3-NA-S	GA	2019	N	2.1	G-2.1-3-NA-S	2019-05-21	5	spring	N	1	2		N	0	0	0	0	0
G-2.1-4-NA-S	GA	2019	N	2.1	G-2.1-4-NA-S	2019-06-17	6	summer	N	1	2		N	0	0	0	0	0
G-2.1-5-NA-S	GA	2019	N	2.1	G-2.1-5-NA-S	2019-07-10	7	summer	N	1	2		N	0	0	0	0	0
G-2.1-6-NA-S	GA	2019	N	2.1	G-2.1-6-NA-S	2019-08-26	8	summer	N	1	2		N	0	0	0	n/d	n/d
G-2.1-7-NA-S	GA	2019	N	2.1	G-2.1-7-NA-S	2019-10-07	10	fall	N	1	2		N	0	0	0	n/d	n/d
G-2.2-0.1-NA-S	GA	2019	N	2.2	FDAN3-6-19SC	2019-03-06	3	spring	N	1	2		N	0	0	0	0	0
G-2.2-2-NA-S	GA	2019	N	2.2	G-2.2-2-NA-S	2019-04-29	4	spring	N	1	2		N	0	0	0	0	0
G-2.2-3-NA-S	GA	2019	N	2.2	G-2.2-3-NA-S	2019-05-21	5	spring	N	1	2		N	0	0	0	0	0
G-2.2-4-NA-S	GA	2019	N	2.2	G-2.2-4-NA-S	2019-06-17	6	summer	N	1	2		N	0	0	0	0	0
G-2.2-5-NA-S	GA	2019	N	2.2	G-2.2-5-NA-S	2019-07-10	7	summer	N	1	2		N	0	0	0	0	0
G-2.2-6-NA-S	GA	2019	N	2.2	G-2.2-6-NA-S	2019-08-26	8	summer	N	1	2		N	0	0	0	n/d	n/d
G-2.2-7-PM-S	GA	2019	N	2.2	G-2.2-7-PM-S	2019-10-07	10	fall	P	2	2		N	0	0	0	n/d	n/d
G-2.3-0.1-NA-S	GA	2019	N	2.3	FDAN3-6-19SL	2019-03-06	3	spring	N	1	2		N	0	0	0	0	0	5.02	5.6	3.29	5.2	524.3	123.5	89.29	17.49	1091	1.684	1.696	147.3	29.54	11.69	34.1	4.637
G-2.3-2-NA-S	GA	2019	N	2.3	G-2.3-2-NA-S	2019-04-29	4	spring	N	1	2		N	0	0	0	0	0
G-2.3-3-NA-S	GA	2019	N	2.3	G-2.3-3-NA-S	2019-05-21	5	spring	N	1	2		N	0	0	0	0	0	5.96	3.5	12.08	2.47	788.3	167.8	116.5	55.57	835.2	2.383	1.064	105.5	21.99	18.89	14.13	2.65
G-2.3-4-NA-S	GA	2019	N	2.3	G-2.3-4-NA-S	2019-06-17	6	summer	N	1	2		N	0	0	0	0	0
G-2.3-5-NA-S	GA	2019	N	2.3	G-2.3-5-NA-S	2019-07-10	7	summer	N	1	2		N	0	0	0	0	0
G-2.3-6-NA-S	GA	2019	N	2.3	G-2.3-6-NA-S	2019-08-26	8	summer	N	1	2		N	0	0	0	n/d	n/d
G-2.3-7-NA-S	GA	2019	N	2.3	G-2.3-7-NA-S	2019-10-07	10	fall	N	1	2		N	0	0	0	n/d	n/d	5.85	4.5	98.89	16.54	1232.07	322.47	217.2	140.86	563.04	0.93	1.65	139.88	29.38	94.35	96.33	4.5
G-2.4-0.1-PC-S	GA	2019	N	2.4	FDAN3-6-19ST	2019-03-06	3	spring	PC	2	2	1	N	0	0	1	0	0	5.3	7.2	36.28	7.91	1052	312.5	196.5	127.4	1156	2.633	3.503	159.5	324.2	22.56	21.33	12.06
G-2.4-1-PC-S	GA	2019	N	2.4	G-2.2-0.2-PC-S	2019-04-03	4	spring	PC	2	2	1	N	0	0	1	0	0	6.35	4	29.83	4.17	1488	183.7	185.6	208.5	697.7	0.734	3.458	220.5	45.59	20.43	18.21	10.43
G-2.4-2-PC-S	GA	2019	N	2.4	G-2.4-2-PC-S	2019-04-29	4	spring	PC	2	2	1	N	0	0	1	0	0
G-2.4-3-PC-S	GA	2019	N	2.4	G-2.4-3-PC-S	2019-05-21	5	spring	PC	2	2	1	N	0	0	1	0	0	6	6	57.11	3.42	1600	190.4	244.3	241.5	720.4	2.932	3.6	262.9	48.02	19.98	17.24	10.72
G-2.4-4-PC-S	GA	2019	N	2.4	G-2.4-4-PC-S	2019-06-17	6	summer	PC	2	2	1	N	0	0	1	0	0
G-2.4-5-PC-S	GA	2019	N	2.4	G-2.4-5-PC-S	2019-07-10	7	summer	PC	2	2	1	N	0	0	0	0	0
G-2.4-6-PC-S	GA	2019	N	2.4	G-2.4-6-PC-S	2019-08-26	8	summer	PC	2	2	1	N	0	0	0	n/d	n/d
G-2.4-7-PC-S	GA	2019	N	2.4	G-2.4-7-PC-S	2019-10-07	10	fall	PC	2	2	1	N	0	0	0	n/d	n/d	6.15	3.8	79.22	2.73	1080.26	208.99	166.21	121.43	612.85	0.69	1.95	141.94	37.26	11.85	17.01	4.88
G-4.1-0.1-C-S	GA	2019	B	4.1	FDAB3-6-19SK	2019-03-06	3	spring	C	1	2	1	N	0	0	0	0	0	6.06	2.6	37.53	7.43	588.9	194.5	92.28	84.58	651.4	1.259	0.951	123.3	197.7	10.73	14.06	3.089
G-4.1-1-C-S	GA	2019	B	4.1	G-4.1-0.2-C-S	2019-04-03	4	spring	C	1	2	1	N	0	0	0	0	0	5.74	1.9	75.67	2.09	645.3	148.2	82.26	85.7	701.7	0.381	1.118	183.7	277.9	13.47	19.88	2.968
G-4.1-2-C-S	GA	2019	B	4.1	G-4.1-2-C-S	2109-04-30	4	spring	C	1	2	1	N	0	0	0	0	0
G-4.1-3-C-S	GA	2019	B	4.1	G-4.1-3-C-S	2019-05-21	5	spring	C	1	2	1	N	0	0	0	0	0	6.2	1.9	17.35	2.46	653.2	76.18	78.94	83.76	649.2	2.461	0.981	129.5	209.6	14.7	9.303	3.715
G-4.1-4-C-S	GA	2019	B	4.1	G-4.1-4-C-S	2019-06-17	6	summer	C	1	2	1	N	0	0	0	0	0
G-4.1-5-C-S	GA	2019	B	4.1	G-4.1-5-C-S	2019-07-10	7	summer	C	1	2	1	N	0	0	0	0	0
G-4.1-6-C-S	GA	2019	B	4.1	G-4.1-6-C-S	2019-08-26	8	summer	C	1	2	1	N	0	0	0	n/d	n/d
G-4.1-7-C-S	GA	2019	B	4.1	G-4.1-7-C-S	2019-10-07	10	fall	C	1	2	1	N	0	0	0	n/d	n/d	6.27	1.8	16.69	7.39	555.6	118.58	71.73	70.15	547.91	0.41	0.9	97.26	156	19.77	10.73	2.5
G.4.2-0.1-C-S	GA	2019	B	4.2	FDAB3-6-19SR	2019-03-06	3	spring	C	1	2	1	N	0	0	1	0	0
G-4.2-1-C-S	GA	2019	B	4.2	G-4.2-0.2-C-S	2019-04-03	4	spring	C	1	2	1	N	0	0	0	0	0
G-4.2-2-C-S	GA	2019	B	4.2	G-4.2-2-C-S	2109-04-30	4	spring	C	1	2	1	N	0	0	0	0	0
G-4.2-3-C-S	GA	2019	B	4.2	G-4.2-3-C-S	2019-05-21	5	spring	C	1	2	1	N	0	0	0	0	0
G-4.2-4-C-S	GA	2019	B	4.2	G-4.2-4-C-S	2019-06-17	6	summer	C	1	2	1	N	0	0	0	0	0
G-4.2-5-C-S	GA	2019	B	4.2	G-4.2-5-C-S	2019-07-10	7	summer	C	1	2	1	N	0	0	0	0	0
G-4.2-6-C-S	GA	2019	B	4.2	G-4.2-6-C-S	2019-08-26	8	summer	C	1	2	1	N	0	0	0	n/d	n/d
G-4.2-7-C-S	GA	2019	B	4.2	G-4.2-7-C-S	2019-10-07	10	fall	C	1	2	1	N	0	0	0	n/d	n/d
G.4.3.0.1.C-S	GA	2019	B	4.3	FDAB3-6-19SS	2019-03-06	3	spring	C	1	2	1	N	0	0	1	0	0
G-4.3.-6-C-S	GA	2019	B	4.3	G-4.3.-6-C-S	2019-08-26	8	summer	C	1	2	1	N	0	0	0	n/d
G-4.3-1-C-S	GA	2019	B	4.3	G-4.3-0.2.C-S	2019-04-03	4	spring	C	1	2	1	N	0	0	0	0	0
G-4.3-2-C-S	GA	2019	B	4.3	G-4.3-2-C-S	2109-04-30	4	spring	C	1	2	1	N	0	0	0	0	0
G-4.3-3-C-S	GA	2019	B	4.3	G-4.3-3-C-S	2019-05-21	5	spring	C	1	2	1	N	0	0	0	0	0
G-4.3-4-C-S	GA	2019	B	4.3	G-4.3-4-C-S	2019-06-17	6	summer	C	1	2	1	N	0	0	0	0	0
G-4.3-5-C-S	GA	2019	B	4.3	G-4.3-5-C-S	2019-07-10	7	summer	C	1	2	1	N	0	0	0	0	0
G-4.3-6-C-S	GA	2019	B	4.3		2019-08-26	8	summer	C	1	2	1	N	n/d	n/d	n/d	n/d	n/d
G-4.3-7-C-S	GA	2019	B	4.3	G-4.3-7-C-S	2019-10-07	10	fall	C	1	2	1	N	0	0	0	n/d	n/d
A18D501.6 (not in original)	GA	2018	A	n/a		2018-06-05	6	summer	C	1	2	1	N	0	n/d	0	n/d	0
D18C59.6 (not in original)	GA	2018	D			2018-06-05	6	summer	PC	2	2	1	N	0	n/d	1	n/d	0
Farm A – HH (not in original)	GA	2018	A			2018-06-05	6	summer	C	1	2	1	N	0	n/d	0	n/d	0
Farm D (not in original)	GA	2018	D			2018-04-11	4	spring	PC	2	2	1	N	0	n/d	0	n/d	0
J18C501.6	GA	2018	J			2018-06-05	6	summer	C	1	2	1	N	0	n/d	0	n/d	0
G-3.1-0.1-PC-S	GA	2019	D		FDAD3-6-19SC/T	2019-03-06	3	spring	PC	2	2	1	N	0	0	0	0	0
G-3.2-0.1-PC-S	GA	2019	D		FDAD3-6-19SS	2019-03-06	3	spring	PC	2	2	1	N	0	0	0	0	0
G-3.3-0.1-PC-S	GA	2019	D		FDAD3-6-19SK	2019-03-06	3	spring	PC	2	2	1	N	0	0	0	0	0	5.78	7	22.99	9.49	1122	279.8	208.2	42.9	961.8	1.875	1.612	114.6	198.4	12.32	15.11	5.409
G-3.4-0.1-PC-S	GA	2019	D		FDAD3-6-19ST/C	2019-03-06	3	spring	PC	2	2	1	N	0	0	0	0	0
1-HA-D-S	OH	2018	1		1.2-9-D-S	2018-09-28	9	fall	D	3	3	0	N	0	n/d	0	1	0	6.94	3.6	11.45	3.4	1919	234.4	195.1	147.6	837	1.831	2.788	191.4	146.3	13.81	12.62	6.076
1-MI-D-S	OH	2018	1		1.2-5-D-S	2018-06-08	6	summer	D	3	3	0	N	0	n/d	0	0	0	6	3.5	17.23	2.36	1389	231.9	188.5	124.7	825.6	1.722	5.145	336.4	186	18.84	23.78	10.05
1-PO-D-S	OH	2018	1		1.2-1-D-S	2018-02-26	2	winter	D	3	3	0	N	0	n/d	0	0	0	6.86	3.2	5.51	30.98	1123	601.1	196.9	123.3	857.9	2.422	3.81	406.1	383.2	19.13	16.77	5.801
1-PR-D-S	OH	2018	1		1.2-0.1-D-S	2017-12-29	12	winter	D	3	3	0	N	0	n/d	1	0	0	6.3	3.1	4.53	9.58	944.4	315.1	163.1	81.19	784.2	2.77	3.835	488.1	427.7	11.34	15.65	4.946
O-1.3-1-N-S	OH	2019	1		1.3-1-N-S	2019-03-22	3	spring	N	4	1	0	Y	0	0	0	0	0	5.95	2	5.01	3.44	1282	78.41	162.7	85.03	807.3	0.9	4.594	372.9	119.4	15.75	15.51	7.232
O-1.3-2-N-S	OH	2019	1		1.3-2-N-S	2019-11-01	11	fall	N	4	1	0	Y	0	0	0	n/d	n/d	5.97	4.8	7.45	4.05	1136.21	269.89	194.52	86.54	709.63	1.86	3.47	305.51	141.57	13.93	16.08	5.25
10-HA-D-S	OH	2018	10		10.2-1-D-S	2018-09-28	9	fall	N	4	1	0	Y	0	n/d	0	1	0	6.96	2.8	22.9	3.98	1660	246.9	228.7	38.85	838.4	1.091	2.139	141.7	155.4	11.83	13.97	3.043
10-PR-D-S	OH	2018	10		10.2-0.1-D-S	2018-03-06	3	spring	N	4	1	0	Y	0	n/d	0	0	0	6.81	3	2.18	1.73	1347	114.3	244.7	37.19	862.8	1.599	3.086	160.4	177.7	10.56	9.981	2.527
O-10.3-1-N-S	OH	2019	10		10.3-1-N-S	2019-03-22	3	spring	N	4	1	0	Y	0	0	0	0	0	6.77	2.5	9.62	4.33	1406	233.4	232.2	56.53	914.6	0.749	2.381	201.1	160.6	11.51	12.13	2.961
O-10.3-2-N-S	OH	2019	10		10.3-2-N-S	2019-11-01	11	fall	N	4	1	0	Y	0	0	0	n/d	n/d	6.62	4.4	13.94	2.02	1528.96	128.83	187.55	53.82	895.03	1.17	2.48	145.48	125.43	14.58	10.84	2.68
11-HA-D-S	OH	2018	11		11.2-9-D-S	2018-09-21	9	fall	D	3	1	0	N	0	n/d	1	1	0	7.76	2.8	8.01	3.89	4102	147.8	234.4	32.29	528.8	1.363	1.685	184.6	211.5	10.1	10.52	2.344
11-MI-D-S	OH	2018	11		11.2-5-D-S	2018-05-18	5	spring	D	3	1	0	N	0	n/d	0	0	0	7.47	3.3	26.46	0.86	2323	128.1	209.6	33.57	586.6	1.762	1.929	177.9	193.1	10.24	10.49	1.935
11-PO-D-S	OH	2018	11		11.2-1-D-S	2018-02-15	2	winter	D	3	1	0	N	0	n/d	1	0	0	7.87	2.8	5.43	2.83	3532	269.9	216	45.33	173.1	2.006	1.988	221.2	252	12.42	11.08	1.91
11-PR-D-S	OH	2018	11		11.2-0.1-D-S	2017-12-29	12	winter	D	3	1	0	N	0	n/d	0	0	0	7.62	2.9	1.61	3.31	2029	217.4	230.2	40.3	571	2.391	2.193	298.3	209.9	9.939	9.436	1.8
11.3-0.1-D-S	OH	2019	11		11.3-0.1-D-S	2019-01-28	1	winter	D	3	1	0	N	0	0	1	0	0	6.77	3	3.68	4.01	1412	118.5	178.1	20.77	651.5	1.783	1.411	204.3	97.38	6.054	10.73	1.198
O-11.3-10-D-S	OH	2019	11		11.3-10-D-S	2019-10-15	10	fall	D	3	1	0	N	0	0	0	n/d	n/d
O-11.3-11-D-S	OH	2019	11		11.3-11-D-S	2019-11-08	11	fall	D	3	1	0	N	0	0	0	n/d	n/d
O-11.3-1-D-S	OH	2019	11		11.3-1-D-S	2019-02-04	2	winter	D	3	1	0	N	0	0	1	0	0	7.41	3.2	12.94	3.89	2116	287.4	226.2	56.8	627.9	2.247	2.93	319.8	181.4	20.99	13.45	2.1
O-11.3-2-D-S	OH	2019	11		11.3-2-D-S	2019-03-01	3	spring	D	3	1	0	N	0	0	1	0	0
O-11.3-3-D-S	OH	2019	11		11.3-3-D-S	2019-03-29	3	spring	D	3	1	0	N	0	0	1	0	0
O-11.3-4-D-S	OH	2019	11		11.3-4-D-S	2019-04-26	4	spring	D	3	1	0	N	0	0	0	0	0
O-11.3-5-D-S	OH	2019	11		11.3-5-D-S	2019-05-17	5	spring	D	3	1	0	N	0	0	0	0	0	7.29	2.7	12.98	2.04	2436	105.9	189.9	32.51	602.8	3.08	2.093	191.6	248.3	12.8	14.62	1.952
O-11.3-6-D-S	OH	2019	11		11.3-6-D-S	2019-06-14	6	summer	D	3	1	0	N	0	0	0	0	0
O-11.3-7-D-S	OH	2019	11		11.3-7-D-S	2019-07-26	7	summer	D	3	1	0	N	0	0	0	0	0
O-11.3-8-D-S	OH	2019	11		11.3-8-D-S	2019-08-16	8	summer	D	3	1	0	N	0	0	0	0	0
O-11.3-9-D-S	OH	2019	11		11.3-9-D-S	2019-09-20	9	fall	D	3	1	0	N	0	0	0	0	0	7.15	2.6	51.69	1.85	1928.75	97.79	176.91	37.36	547.54	1.24	1.77	140.61	216.19	15.73	25.01	1.49
14-HA-P-S	OH	2018	14		14-9-P-S	2018-09-21	9	fall	P	2	2	0	N	0	n/d	0	0	0	5.98	2.6	12.22	4.04	1109	217.6	199.2	54.29	747.2	1.129	2.501	225.5	119.9	12.49	11.26	2.566
14-MI-P-S	OH	2018	14		14-5-P-S	2018-05-18	5	spring	P	2	2	0	N	0	n/d	0	0	0	5.89	2.5	15.64	2.35	1176	272.3	223	49.98	753.7	1.436	2.455	206	126.5	22.64	12.92	2.363
14-PO-P-S	OH	2018	14		14-1-P-S	2018-02-15	2	winter	P	2	2	0	N	0	n/d	0	0	0	7.28	3.5	1.37	120.98	1266	667.5	234.9	161.5	693.1	2.523	5.065	386.8	263.8	55.05	24.21	6.25
14-PR-P-S	OH	2018	14		14-0.1-P-S	2017-12-29	12	winter	P	2	2	0	N	0	n/d	0	0	0	6.56	2.6	1.29	11.53	1001	331.6	163.2	129.7	703.4	2.54	3.112	444.9	268.4	10.36	9.979	2.313
O-14.2-1-N-S	OH	2019	14		14.2-1-N-S	2019-03-22	3	spring	N	4	2	0	Y	0	0	0	0	0	6.18	1.7	7.16	4.28	979.3	247	172.7	57.48	745.7	0.556	2.599	246.8	153.1	10.4	12.29	2.2
O-14.2-2-N-S	OH	2019	14		14.2-2-N-S	2019-11-01	11	fall	N	4	2	0	Y	0	0	0	n/d	n/d	5.41	3.1	6.61	2.21	886.47	220.06	165.7	70.74	701.47	1.42	2.34	212.7	108.94	14.17	41.17	3.7
15-HA-N-S	OH	2018	15		15-9-N-S	2018-09-21	9	fall	N	1	2	0	N	0	n/d	0	0	0	5.74	1.8	8.55	3.17	1083	104.8	253.5	44.81	759.6	1.121	2.112	192.2	140.4	12.22	26.19	16.21
15-MI-N-S	OH	2018	15		15-5-N-S	2018-05-18	5	spring	N	1	2	0	N	0	n/d	0	0	0	6.39	2.2	4.55	1.16	1199	101.8	272.9	32.57	694.5	1.578	2.155	172.8	167.3	9.575	8.754	4.349
15-PO-N-S	OH	2018	15		15-1-N-S	2018-02-15	2	winter	N	1	2	0	N	0	n/d	0	0	0	6.7	2.4	1.89	4.74	1259	191	266.6	46.87	714	1.685	2.59	250.1	236.3	11.9	7.357	5.65
15-PR-N-S	OH	2018	15		15-0.1-P-S	2017-12-29	12	winter	N	1	2	0	N	0	n/d	0	0	0	6.73	2.1	1.11	3.57	1158	179.1	272.2	30.64	657.2	2.437	2.724	395.1	263.5	10.47	8.076	2.682
15.2-0.1-P-S	OH	2019	15		15.2-0.1-P-S	2019-01-28	1	winter	P	2	2	0	N	0	0	0	0	0	6.08	2.4	8.07	16.26	1112	260.7	220.4	66.45	654.8	2.502	2.304	208.4	240.7	11.91	128.5	64.58
15.2-1-P-S	OH	2019	15		15.2-1-P-S	2019-01-11	1	winter	P	2	2	0	N	0	0	0	0	0	6.6	2.7	3.45	3.03	1238	190	239.3	62.88	690.8	1.784	3.885	313.7	198	17.75	12.63	10.52
O-15.2-10-P-S	OH	2019	15		15.2-10-P-S	2019-10-04	10	fall	P	2	2	0	N	0	0	0	n/d	n/d
O-15.2-11-P-S	OH	2019	15		15.2-11-P-S	2019-11-08	11	fall	P	2	2	0	N	0	0	0	n/d	n/d
O-15.2-2-P-S	OH	2019	15		15.2-2-P-S	2019-02-15	2	winter	P	2	2	0	N	0	0	0	0	0
O-15.2-3-P-S	OH	2019	15		15.2-3-P-S	2019-03-15	3	spring	P	2	2	0	N	0	0	0	0	0
O-15.2-4-P-S	OH	2019	15		15.2-4-P-S	2019-04-12	4	spring	P	2	2	0	N	0	0	0	0	0
O-15.2-5-P-S	OH	2019	15		15.2-5-P-S	2019-05-10	5	spring	P	2	2	0	N	0	0	0	0	0	6.28	1.9	2.99	5.7	1126	139.2	238.2	51.46	722.7	3.096	2.718	252.6	228.3	13.4	13.32	17.61
O-15.2-6-P-S	OH	2019	15		15.2-6-P-S	2019-06-07	6	summer	P	2	2	0	N	0	0	0	0	0
O-15.2-7-P-S	OH	2019	15		15.2-7-P-S	2019-07-12	7	summer	P	2	2	0	N	0	0	0	1	0
O-15.2-8-P-S	OH	2019	15		15.2-8-P-S	2019-08-12	8	summer	P	2	2	0	N	0	0	0	0	0
O-15.2-9-P-S	OH	2019	15		15.2-9-P-S	2019-09-06	9	fall	P	2	2	0	N	0	0	0	0	0	6.52	2	19	0.34	1236.38	177.28	253.94	50.61	568.05	1.52	2.48	193.31	143.33	17.29	28.07	4.93
16-HA-P-S	OH	2018	16		16-9-P-S	2018-09-21	9	fall	P	2	2	0	N	0	n/d	0	1	0	6.62	3.4	14.78	3.47	1850	185.8	179.6	65.05	758.2	1.747	4.006	225.1	204.9	11.19	15.5	5.216
16-MI-P-S	OH	2018	16		16-3-P-S	2018-06-01	6	summer	P	2	2	0	N	0	n/d	0	0	0	6.38	3.2	18.79	1.58	1517	123.2	164.6	44.1	675.3	1.697	3.142	188.7	192.8	15.13	15.22	3.965
16-PO-P-S	OH	2018	16		16-1-P-S	2018-04-09	4	spring	P	2	2	0	N	0	n/d	0	0	0	7.32	4.4	6.13	31.03	1628	422.8	309.4	177.7	591.8	2.921	10.04	330.4	348.1	46.72	27.8	16.7
16-PR-P-S	OH	2018	16		16-0.1-P-S	2017-12-29	12	winter	P	2	2	0	N	0	n/d	1	0	0	6.72	3.3	2.06	3.05	1601	245.3	208	43.94	696	3.219	3.984	272.2	373.7	12.41	28.95	9.22
O-16.2-1-N-S	OH	2019	16		16.2-1-N-S	2019-03-22	3	spring	N	4	1	0	Y	0	0	1	0	0	6.82	2.4	2.02	2.45	1638	98.76	138	45.74	717	1.176	3.32	298	251.1	13.97	16.98	3.39
O-16.2-2-N-S	OH	2019	16		16.2-2-N-S	2019-11-01	11	fall	N	4	1	0	Y	0	0	0	n/d	n/d	6.89	3.9	10.78	2.38	1701.82	156.2	221.93	26.27	591.24	1.36	2.23	137.66	146.17	13.67	11.99	2.43
17-HA-D-S	OH	2018	17		17-9-D-S	2018-11-28	11	fall	D	3	2	0	N	0	n/d	0	0	0	6.84	3.6	8.76	6.4	2112	449	294.1	164.3	866.6	3.241	11.43	279.1	156.1	6.133	24.65	33.89
17-MI-D-S	OH	2018	17		17-6-D-S	2018-06-08	6	summer	D	3	2	0	N	0	n/d	0	0	0	6.7	3.4	67.5	1.94	2085	361	268.8	134.9	801.2	3.314	13.23	237	150.4	13.33	74	15.96
17-PO-D-S	OH	2018	17		17-1-D-S	2018-01-26	1	winter	D	3	2	0	N	0	n/d	0	0	0	7.45	3.6	6.02	10.43	1977	777.6	272.1	142.3	781.2	3.749	8.405	348.7	322.2	22.05	34.92	11.93
17-PR-D-S	OH	2018	17		17-0.1-D-S	2017-12-29	12	winter	D	3	2	0	N	0	n/d	0	0	0	7.1	3.6	3.12	1.63	1809	403.8	255.5	112.3	730.9	3.179	7.231	274.7	191.2	9.247	20.23	10.06
17.2-0.1-D-S	OH	2019	17		17.2-0.1-D-S	2019-01-28	1	winter	D	3	2	0	N	0	0	1	0	0	6.97	3.9	7.07	9.18	2158	404.5	343.2	89.62	712.4	3.888	14.09	455.5	153.8	11.69	15.85	14.15
17.2-1-D-S	OH	2019	17		17.2-1-D-S	2019-01-11	1	winter	D	3	2	0	N	0	0	0	0	0	7.4	3.6	4.59	2.29	2067	478.8	275.7	126.4	770.2	3.184	11.03	339.3	237	20.88	15.69	13.15
O-17.2-10-D-S	OH	2019	17		17.2-10-D-S	2019-10-04	10	fall	D	3	2	0	N	0	0	0	n/d	n/d
O-17.2-11-D-S	OH	2019	17		17.2-11-D-S	2019-11-08	11	fall	D	3	2	0	N	0	0	0	n/d	n/d
O-17.2-2-D-S	OH	2019	17		17.2-2-D-S	2019-02-15	2	winter	D	3	2	0	N	0	0	0	0	0
O-17.2-3-D-S	OH	2019	17		17.2-3-D-S	2019-03-15	3	spring	D	3	2	0	N	0	0	0	0	0
O-17.2-4-D-S	OH	2019	17		17.2-4-D-S	2019-04-12	4	spring	D	3	2	0	N	0	0	0	0	0
O-17.2-5-D-S	OH	2019	17		17.2-5-D-S	2019-05-10	5	spring	D	3	2	0	N	0	0	1	0	0	7.1	5.7	2.38	3.78	2243	618.9	379.5	130.9	719.3	4.258	10.18	310.7	162.7	17.7	24.94	19.22
O-17.2-6-D-S	OH	2019	17		17.2-6-D-S	2019-06-07	6	summer	D	3	2	0	N	0	0	0	0	0
O-17.2-7-D-S	OH	2019	17		17.2-7-D-S	2019-07-12	7	summer	D	3	2	0	N	0	0	0	1	0
O-17.2-8-D-S	OH	2019	17		17.2-8-D-S	2019-08-12	8	summer	D	3	2	0	N	0	0	0	0	0
O-17.2-9-D-S	OH	2019	17		17.2-9-D-S	2019-09-06	9	fall	D	3	2	0	N	0	0	0	0	0	6.78	3.8	24.18	1.17	2171.57	303.67	249.88	103.96	722.37	2.23	12.31	178.35	116.82	14.99	31.75	14.02
18-HA-N-S	OH	2018	18		18-9-N-S	2018-09-21	9	fall	N	1	2	0	N	0	n/d	0	0	0	5.95	2.6	46.37	4.68	1117	533.9	247.6	131.6	772.4	1.194	2.017	243.9	198.8	11.82	11.9	2.683
18-MI-N-S	OH	2018	18		18-3-N-S	2018-06-01	6	summer	N	1	2	0	N	0	n/d	0	0	0	6.1	2.2	8.48	1.98	967.3	599.3	216.1	140.1	724.5	1.478	1.669	261.2	253.3	9.747	10.29	2.708
18-PO-N-S	OH	2018	18		18-1-N-S	2018-04-09	4	spring	N	1	2	0	N	0	n/d	0	0	0	6.29	2	9.58	2.66	1057	440.9	244.5	111.7	767.8	1.465	2.042	247.8	230	7.978	9.053	2.51
18-PR-N-S	OH	2018	18		18-0.1-N-S	2018-03-06	3	spring	N	1	2	0	N	0	n/d	0	0	0	6.94	3.4	8.69	18.77	1239	420.1	168.8	149.1	753.4	2.943	6.018	432.7	83.31	10.74	12.95	6.666
18.2-0.1-N-S	OH	2019	18		18.2-0.1-N-S	2019-01-29	1	winter	N	1	2	0	N	0	0	0	0	0	6.32	2.3	2.29	5.71	1108	483.4	263.4	155.3	798.6	2.074	2.261	291.8	233.3	7.954	10.49	3
O-18.2-10-N-S	OH	2019	18		18.2-10-N-S	2019-10-15	10	fall	N	1	2	0	N	0	0	0	n/d	n/d
O-18.2-11-N-S	OH	2019	18		18.2-11-N-S	2019-11-08	11	fall	N	1	2	0	N	0	0	0	n/d	n/d
O-18.2-1-N-S	OH	2019	18		18.2-1-N-S	2019-02-08	2	winter	N	1	2	0	N	0	0	1	0	0	6.37	2.6	6.74	4.76	1104	497.3	247.5	141.2	745.2	1.551	1.941	277.6	267.8	13.4	9.19	2.916
O-18.2-2-N-S	OH	2019	18		18.2-2-N-S	2019-03-08	3	spring	N	1	2	0	N	0	0	0	0	0
O-18.2-3-N-S	OH	2019	18		18.2-3-N-S	2019-04-05	4	spring	N	1	2	0	N	0	0	0	0	0
O-18.2-4-N-S	OH	2019	18		18.2-4-N-S	2019-05-03	5	spring	N	1	2	0	N	0	0	0	0	0
O-18.2-5-N-S	OH	2019	18		18.2-5-N-S	2019-05-31	5	spring	N	1	2	0	N	0	0	0	0	0	6.46	2.4	13.1	3.15	1332	489.2	335	133.9	736	2.937	2.119	257.2	265.2	12.3	16.72	3.041
O-18.2-6-N-S	OH	2019	18		18.2-6-N-S	2019-06-28	6	summer	N	1	2	0	N	0	0	0	0	0
O-18.2-7-N-S	OH	2019	18		18.2-7-N-S	2019-08-02	8	summer	N	1	2	0	N	0	0	0	0	0
O-18.2-8-N-S	OH	2019	18		18.2-8-N-S	2019-08-30	8	summer	N	1	2	0	N	0	0	0	0	0
O-18.2-9-N-S	OH	2019	18		18.2-9-N-S	2019-09-27	9	fall	N	1	2	0	N	0	0	0	0	0	6.62	2.6	35.06	2.54	1359.87	272.3	305.02	111.57	625.69	1.05	1.76	176.81	184.86	10.44	13.59	2.39
19-HA-D-S	OH	2018	19		19-9-D-S	2018-09-21	9	fall	D	3	2	0	N	0	n/d	0	1	0	6.48	4.3	18.45	4.45	1882	163.3	249.5	211.5	992.3	2.024	5.245	300.5	96.12	13.09	25.44	6.538
19-MI-D-S	OH	2018	19		19-5-D-S	2018-05-18	5	spring	D	3	2	0	N	0	n/d	0	0	0	6.78	4.7	7.53	1.42	2096	213.4	271	175.1	868.7	3.067	6.731	369.9	103.1	22.23	33.82	7.468
19-PO-D-S	OH	2018	19		19-1-D-S	2018-02-15	2	winter	D	3	2	0	N	0	n/d	0	0	0	7.15	3.7	9.98	17.12	1991	461.6	230.9	200.5	813.6	3.386	6.991	435.8	241.7	18.96	19.85	7.905
19-PR-D-S	OH	2018	19		19-0.1-D-S	2018-01-03	1	winter	D	3	2	0	N	0	n/d	1	0	0	6.99	4.2	10.57	3.2	1958	186.6	265.2	121.3	714.2	3.646	7.039	495.3	156.2	13.44	17.87	5.609
19.2-0.1-N-S	OH	2019	19		19.2-0.1-N-S	2019-01-29	1	winter	N	1	2	0	N	0	0	0	0	0	7.3	4.3	6.29	6.06	2291	189.4	229.4	156.4	749.5	3.703	7.282	388.2	185.1	7.967	20.85	6.679
O-19.2-10-N-S	OH	2019	19		19.2-10-N-S	2019-10-15	10	fall	N	1	2	0	N	n/d	0	0	n/d	n/d
O-19.2-11-N-S	OH	2019	19		19.2-11-N-S	2019-11-08	11	fall	N	1	2	0	N	0	0	0	n/d	n/d
O-19.2-1-N-S	OH	2019	19		19.2-1-N-S	2019-02-08	2	winter	N	1	2	0	N	0	0	0	0	0	7.21	4.5	4.9	1.02	2145	157	265.7	154.2	731.1	2.941	5.276	336.3	119.8	19.04	21.6	6.874
O-19.2-2-N-S	OH	2019	19		19.2-2-N-S	2019-03-08	3	spring	N	1	2	0	N	0	0	0	0	0
O-19.2-3-N-S	OH	2019	19		19.2-3-N-S	2019-04-05	4	spring	N	1	2	0	N	0	0	0	0	0
O-19.2-4-N-S	OH	2019	19		19.2-4-N-S	2019-05-03	5	spring	N	1	2	0	N	0	0	0	0	0
O-19.2-5-N-S	OH	2019	19		19.2-5-N-S	2019-05-31	5	spring	N	1	2	0	N	0	0	0	0	0	6.5	4.2	10.91	2.7	1737	156.1	207.8	205.3	928.6	3.577	6.226	372.9	106.7	13.68	19.61	7.426
O-19.2-6-N-S	OH	2019	19		19.2-6-N-S	2019-06-28	6	summer	N	1	2	0	N	0	0	0	0	0
O-19.2-7-N-S	OH	2019	19		19.2-7-N-S	2019-08-02	8	summer	N	1	2	0	N	0	0	0	0	0
O-19.2-8-N-S	OH	2019	19		19.2-8-N-S	2019-08-30	8	summer	N	1	2	0	N	0	0	0	0	0
O-19.2-9-N-S	OH	2019	19		19.2-9-N-S	2019-09-27	9	fall	N	1	2	0	N	0	0	0	0	0	6.54	4.4	17.29	4.43	1824.26	140.91	242.56	178.66	818.2	1.88	4.69	235.74	63.73	14.36	26.47	4.79
2-HA2-CD-S	OH	2018	2		2.2-9-CD-S	2018-09-28	9	fall	D	3	2	1	N	0	n/d	0	0	0	6.96	3.1	16.76	3.93	1960	261.2	265.7	86.22	747.4	1.419	3.985	192.1	308	12.88	39.96	5.497
2-MI-CD-S	OH	2018	2		2.2-2-CD-S	2018-06-01	6	summer	D	3	2	1	N	0	n/d	0	0	0	7.05	3.3	18.65	0.94	1988	144.3	216.3	130.7	833.2	2.274	2.402	184.7	183.1	23.96	15.16	6.904
2-PO-CD-S	OH	2018	2		2.2-1-CD-S	2018-05-18	5	spring	D	3	2	1	N	0	n/d	0	0	0	7.07	3.2	14.28	1.51	2159	217	223.1	182.4	904.6	2.369	2.64	204.2	242.3	21	13.34	9.407
2-PR-CD-S	OH	2018	2		2.2-0.1-CD-S	2017-12-29	12	winter	D	3	2	1	N	0	n/d	1	0	0	7.61	3.2	0.84	12.69	2192	307.3	222.7	170.9	965.1	3.742	2.252	486.3	794.6	12.32	17.58	7.127
2.3-0.1-DC-S	OH	2019	2		2.3-0.1-DC-S	2019-01-29	1	winter	DC	3	2	1	N	0	0	0	0	0	7.12	4.1	3.98	4.11	2128	271.5	225.3	185.4	910.3	2.48	3.041	222.4	167.1	8.997	14.32	8.832
O-2.3-1-DC-S	OH	2019	2		2.3-1-DC-S	2019-05-10	5	spring	DC	3	2	1	N	0	0	0	0	0
O-2.3-2-DC-S	OH	2019	2		2.3-2-DC-S	2019-06-07	6	summer	DC	3	2	1	N	0	0	1	0	0
O-2.3-3-DC-S	OH	2019	2		2.3-3-DC-S	2019-07-12	7	summer	DC	3	2	1	N	0	0	0	0	0
O-2.3-4-DC-S	OH	2019	2		2.3-4-DC-S	2019-08-12	8	summer	DC	3	2	1	N	0	0	0	0	0
O-2.3-5-DC-S	OH	2019	2		2.3-5-DC-S	2019-09-06	9	fall	DC	3	2	1	N	0	0	0	0	0
O-2.3-6-DC-S	OH	2019	2		2.3-6-DC-S	2019-10-04	10	fall	DC	3	2	1	N	0	0	0	n/d	n/d
O-2.3-7-DC-S	OH	2019	2		2.3-7-DC-S	2019-10-15	10	fall	DC	3	2	1	N	0	0	0	n/d	n/d
O-2.3-8-DC-S	OH	2019	2		2.3-8-DC-S	2019-11-08	11	fall	DC	3	2	1	N	0	0	0	n/d	n/d
20-HA-P-S	OH	2018	20		20-9-P-S	2018-09-21	9	fall	P	2	2	0	N	0	n/d	0	0	0	6.45	2.7	9.42	2.08	1584	140.7	267.1	36.44	818.8	1.146	2.262	231	148.1	13.94	17.69	2.862
20-MI-P-S	OH	2018	20		20-5-P-S	2018-05-18	5	spring	P	2	2	0	N	0	n/d	0	0	0	6.54	3.7	57.88	1.86	1776	181.8	207.3	106.9	774	1.499	2.961	173	105.3	23.72	16.36	4.627
20-PO-P-S	OH	2018	20		20-1-P-S	2018-02-15	2	winter	P	2	2	0	N	0	n/d	0	0	0	7.15	3.6	14.69	9.71	1921	440.6	217	182.5	746.9	2.004	2.408	236.3	178.3	13.94	17.81	7.163
20-PR-P-S	OH	2018	20		20-0.1-P-S	2018-01-03	1	winter	P	2	2	0	N	0	n/d	0	0	0	7.33	4.4	4.86	39.35	1934	474.8	260.7	170.1	698.7	2.946	3.36	376.9	311.1	12.78	15.25	7.453
20.2-0.1-PC-S	OH	2019	20		20.2-0.1-PC-S	2019-01-29	1	winter	PC	2	2	1	N	0	0	1	0	0	7.11	4.4	13.08	7.08	2235	221.5	293.7	69.59	743.9	3.748	5.019	530.8	224.7	19.65	14.99	4.29
O-20.2-10-PC-S	OH	2019	20		20.2-10-PC-S	2019-10-15	10	fall	PC	2	2	1	N	0	0	1	n/d	n/d
O-20.2-11-PC-S	OH	2019	20		20.2-11-PC-S	2019-11-08	11	fall	PC	2	2	1	N	0	0	1	n/d	n/d
O-20.2-1-PC-S	OH	2019	20		20.2-1-PC-S	2019-02-15	2	winter	PC	2	2	1	N	0	0	0	0	0	6.9	2.7	2.56	1.46	1581	159.9	161.5	112.9	737.9	1.41	2.469	182.1	109.5	19.7	15.24	4.514
O-20.2-2-PC-S	OH	2019	20		20.2-2-PC-S	2019-03-08	3	spring	PC	2	2	1	N	0	0	0	0	0
O-20.2-3-PC-S	OH	2019	20		20.2-3-PC-S	2019-04-05	4	spring	PC	2	2	1	N	0	0	0	0	0
O-20.2-4-PC-S	OH	2019	20		20.2-4-PC-S	2019-05-03	5	spring	PC	2	2	1	N	0	0	0	0	0
O-20.2-5-PC-S	OH	2019	20		20.2-5-PC-S	2019-05-31	5	spring	PC	2	2	1	N	0	0	1	0	0	6.39	2.7	16.12	2.54	1671	103.3	181.1	102.8	827	2.962	2.858	219.5	130.7	31.91	13.35	4.179
O-20.2-6-PC-S	OH	2019	20		20.2-6-PC-S	2019-06-28	6	summer	PC	2	2	1	N	0	0	0	0	0
O-20.2-7-PC-S	OH	2019	20		20.2-7-PC-S	2019-08-02	8	summer	PC	2	2	1	N	0	0	0	0	0
O-20.2-8-PC-S	OH	2019	20		20.2-8-PC-S	2019-08-30	8	summer	PC	2	2	1	N	0	0	0	0	0
O-20.2-9-PC-S	OH	2019	20		20.2-9-PC-S	2019-09-27	9	fall	PC	2	2	1	N	0	0	0	0	0	6.88	3.6	6.29	2.65	1759.84	189.04	175.28	95.82	606.55	1.19	2.17	120.82	70.37	10.14	11.06	3.43
21-HA-N-S	OH	2018	21		21-9-N-S	2018-09-21	9	fall	N	1	3	0	N	0	n/d	0	1	0	6.09	3.3	9.38	3.09	1137	238.9	169	84.65	769.7	1.628	3.463	362	206.5	10.91	13.92	5.613
21-MI-N-S	OH	2018	21		21-5-N-S	2018-05-18	5	spring	N	1	3	0	N	0	n/d	0	0	0	6.95	3.2	32.55	1.26	2166	331.3	267.9	85.07	766.7	1.944	4.878	205.3	352.2	9.07	37.52	6.276
21-PO-N-S	OH	2018	21		21-1-N-S	2018-02-15	2	winter	N	1	3	0	N	0	n/d	0	0	0	7.08	3.5	5.89	3	2011	352.6	291.2	112.7	789.4	2.045	4.111	240.1	432.1	9.226	9.726	6.168
21-PR-N-S	OH	2018	21		21-0.1-N-S	2018-01-03	1	winter	N	1	3	0	N	0	n/d	0	0	0	7.18	3.7	10.29	3.06	1736	478.1	267.5	84.5	690.8	2.671	5.53	278.3	518.9	13.78	11.79	5.148
21.2-0.1-P-S	OH	2019	21		21.2-0.1-P-S	2019-01-29	1	winter	P	2	1	0	N	0	0	0	0	0	7.15	2.9	6.16	6.81	1766	303	271.4	84.07	836.2	2.42	2.738	223.8	432	9.425	18.75	3.69
O-21.2-10-P-S	OH	2019	21		21.2-10-P-S	2019-10-15	10	fall	P	2	1	0	N	0	0	1	n/d	n/d
O-21.2-11-P-S	OH	2019	21		21.2-11-P-S	2019-11-08	11	fall	P	2	1	0	N	0	0	1	n/d	n/d
O-21.2-1-P-S	OH	2019	21		21.2-1-P-S	2019-02-08	2	winter	P	2	1	0	N	0	0	0	0	0	7.22	3	14.1	74.81	1593	463.5	229.4	126.9	741.3	2.079	5.157	268.2	440.7	22.4	13.19	8.706
O-21.2-2-P-S	OH	2019	21		21.2-2-P-S	2019-03-08	3	spring	P	2	1	0	N	0	0	0	0	0
O-21.2-3-P-S	OH	2019	21		21.2-3-P-S	2019-04-05	4	spring	P	2	1	0	N	0	0	0	0	0
O-21.2-4-P-S	OH	2019	21		21.2-4-P-S	2019-05-03	5	spring	P	2	1	0	N	0	0	1	0	0
O-21.2-5-P-S	OH	2019	21		21.2-5-P-S	2019-05-31	5	spring	P	2	1	0	N	0	0	1	0	0	7.03	2.9	2.68	3.5	1921	226.5	255.2	93.98	765.7	3.088	3.733	223.1	363.3	11.38	12.27	5.656
O-21.2-6-P-S	OH	2019	21		21.2-6-P-S	2019-06-28	6	summer	P	2	1	0	N	0	0	0	0	0
O-21.2-7-P-S	OH	2019	21		21.2-7-P-S	2019-08-02	8	summer	P	2	1	0	N	0	0	0	1	0
O-21.2-8-P-S	OH	2019	21		21.2-8-P-S	2019-08-30	8	summer	P	2	1	0	N	0	0	0	0	0
O-21.2-9-P-S	OH	2019	21		21.2-9-P-S	2019-09-27	9	fall	P	2	1	0	N	0	0	0	0	0	7.03	3	12.08	2.01	1847.5	316.85	238.7	90.88	644.09	1.32	2.9	141.81	209.78	12.42	20.9	3.85
22-HA-N-S	OH	2018	22		22-9-N-S	2018-09-28	9	fall	N	1	1	0	N	0	n/d	0	0	0	7.15	3.2	12.18	3.18	1914	247.9	216.2	135.1	827.5	1.594	2.354	205.2	151.8	11.61	12.61	5.176
22-MI-N-S	OH	2018	22		22-5-N-S	2018-06-08	6	summer	N	1	1	0	N	0	n/d	0	0	0	6.8	2.8	36	1.57	1547	141.5	272.5	41.69	727.1	1.442	3.289	166.9	121.4	6.256	11.52	3.467
22-PO-N-S	OH	2018	22		22-1-N-S	2018-02-26	2	winter	N	1	1	0	N	0	n/d	0	0	0	7.36	3.1	3.57	3.12	1558	240.2	293.4	38.44	742	2.042	3.164	218.9	359.6	8.496	7.173	3.955
22-PR-N-S	OH	2018	22		22-0.1-N-S	2018-01-26	1	winter	N	1	1	0	N	0	n/d	0	0	0	7.43	2.5	2.98	1.69	1474	225.4	269.8	43.95	643.9	2.364	2.94	259.6	395.9	9.852	7.862	2.836
22.2-0.1-N-S	OH	2019	22		22.2-0.1-N-S	2019-01-29	1	winter	N	1	1	0	N	0	0	0	0	0	7.34	2.2	1.5	3.17	1589	109	297.6	32.19	709	2.176	2.797	184	168.2	13.06	8.844	2.641
22.2-1-N-S	OH	2019	22		22.2-1-N-S	2019-01-11	1	winter	N	1	1	0	N	0	0	0	0	0	7.1	2.7	3.24	1.69	1689	188.6	284	39.77	758.3	1.879	3.955	206.3	253.2	14.42	10.72	4.076
O-22.2-10-N-S	OH	2019	22		22.2-10-N-S	2019-10-04	10	fall	N	1	1	0	N	0	0	0	n/d	n/d
O-22.2-11-N-S	OH	2019	22		22.2-11-N-S	2019-11-08	11	fall	N	1	1	0	N	0	0	0	n/d	n/d
O-22.2-2-N-S	OH	2019	22		22.2-2-N-S	2019-02-15	2	winter	N	1	1	0	N	0	0	0	0	0
O-22.2-3-N-S	OH	2019	22		22.2-3-N-S	2019-03-15	3	spring	N	1	1	0	N	0	0	0	0	0
O-22.2-4-N-S	OH	2019	22		22.2-4-N-S	2019-04-12	4	spring	N	1	1	0	N	0	0	0	0	0
O-22.2-5-N-S	OH	2019	22		22.2-5-N-S	2019-05-10	5	spring	N	1	1	0	N	0	0	0	0	0	7.19	2.6	2.04	3.28	1595	111.5	278	55.31	747.3	3.431	3.424	217.3	298	11.23	11.8	3.307
O-22.2-6-N-S	OH	2019	22		22.2-6-N-S	2019-06-07	6	summer	N	1	1	0	N	0	0	0	0	0
O-22.2-7-N-S	OH	2019	22		22.2-7-N-S	2019-07-12	7	summer	N	1	1	0	N	0	0	0	1	0
O-22.2-8-N-S	OH	2019	22		22.2-8-N-S	2019-08-12	8	summer	N	1	1	0	N	0	0	0	0	0
O-22.2-9-N-S	OH	2019	22		22.2-9-N-S	2019-09-06	9	fall	N	1	1	0	N	0	0	0	0	0	7.05	2.8	6.55	0.84	1467.84	139.28	252.69	32.94	681.16	1.32	2.28	130.7	162.43	14.62	14.73	2.15
23-HA-N-S	OH	2018	23		23-9-N-S	2018-09-21	9	fall	N	1	2	0	N	0	n/d	0	0	0	6.7	2.9	7.66	4.11	1302	147.7	288.5	57.62	853.4	0.851	1.865	171.1	97.72	11.82	9.771	2.04
23-MI-N-S	OH	2018	23		23-3-N-S	2018-06-01	6	summer	N	1	2	0	N	0	n/d	0	0	0	6.4	3.2	21.34	1.1	1649	139	270	45.78	790.5	1.546	2.25	241.2	163.5	11.5	14.39	3.305
23-PO-N-S	OH	2018	23		23-1-N-S	2018-04-09	4	spring	N	1	2	0	N	0	n/d	0	0	0	6.48	3	7.41	1.45	1542	127.4	258.5	41.07	797.9	1.508	2.149	240.4	158.9	13.69	11.24	3.032
23-PR-N-S	OH	2018	23		23-0.1-N-S	2018-03-06	3	spring	N	1	2	0	N	0	n/d	0	0	0	6.62	2.9	0.65	3.73	1511	133.7	246.9	36.03	774.8	1.701	2.164	266.6	255.3	11.45	8.603	2.355
O-23.2-1-N-S	OH	2019	23		23.2-1-N-S	2019-03-22	3	spring	N	1	2	0	Y	0	0	0	0	0	6.43	2.1	2.91	2.48	1607	109	250.8	49.33	883.1	0.664	2.65	269.9	151.2	14.11	13.89	3.932
O-23.2-2-N-S	OH	2019	23		23.2-2-N-S	2019-11-01	11	fall	N	1	2	0	Y	0	0	0	n/d	n/d	6.49	4.5	43.3	1.62	1961.45	192.88	323.52	92.63	709.19	1.77	3.13	258.26	115.86	17	14.21	6.1
O-24.2-1-N-S	OH	2019	24		24.2-1-N-S	2019-03-22	3	spring	N	1	1	0	Y	0	0	0	0	0
O-24.2-2-N-S	OH	2019	24		24.2-2-N-S	2019-11-01	11	fall	N	1	1	0	Y	0	0	0	n/d	n/d	7.36	3.4	11.46	3.13	1893.81	314.58	197.12	92.84	634.81	1.31	1.97	204.83	200.56	9.23	10.77	2.02
25-0.1-P-S	OH	2019	25		25-0.1-P-S	2019-01-28	1	winter	P	2	3	0	N	0	0	0	0	0	6.41	3	3.82	7.69	1214	220.6	190.9	84.92	747.7	2.397	3.956	320.8	247.9	12.05	13.43	3.74
25-1-P-S	OH	2019	25		25-1-P-S	2019-01-11	1	winter	P	2	3	0	N	0	0	1	0	0	7.1	4	9.22	74.55	1554	430.9	234.6	148.3	615.7	2.194	4.115	366.1	257.5	20.1	19.87	5.835
O-25-10-P-S	OH	2019	25		25-10-P-S	2019-10-04	10	fall	P	2	3	0	N	0	0	0	n/d	n/d
O-25-11-P-S	OH	2019	25		25-11-P-S	2019-11-08	11	fall	P	2	3	0	N	0	0	1	n/d	n/d
O-25-2-P-S	OH	2019	25		25-2-P-S	2019-02-15	2	winter	P	2	3	0	N	0	0	0	0	0
O-25-3-P-S	OH	2019	25		25-3-P-S	2019-03-15	3	spring	P	2	3	0	N	0	0	0	0	0
O-25-4-P-S	OH	2019	25		25-4-P-S	2019-04-12	4	spring	P	2	3	0	N	0	0	0	0	0
O-25-5-P-S	OH	2019	25		25-5-P-S	2019-05-10	5	spring	P	2	3	0	N	0	0	0	0	0	6.08	2.4	57.72	8.79	1368	161.6	239.3	66.59	693.8	5.97	4.808	262.4	127.5	18.61	58.83	4.835
O-25-6-P-S	OH	2019	25		25-6-P-S	2019-06-07	6	summer	P	2	3	0	N	0	0	0	0	0
O-25-7-P-S	OH	2019	25		25-7-P-S	2019-07-12	7	summer	P	2	3	0	N	0	0	1	0	0
O-25-8-P-S	OH	2019	25		25-8-P-S	2019-08-12	8	summer	P	2	3	0	N	0	0	0	0	0
O-25-9-P-S	OH	2019	25		25-9-P-S	2019-09-06	9	fall	P	2	3	0	N	0	0	0	0	0	6.79	2.9	22.73	0.22	1726.85	138.61	221.3	63.34	560.27	2.46	3.18	177.86	114.87	20.31	27.94	2.29
26-0.1-D-S	OH	2019	26		26-0.1-D-S	2019-01-28	1	winter	D	3	3	0	N	0	0	0	0	0	6.65	3.4	1.95	39.22	1224	252.1	190.7	95.32	639.9	3.696	5.85	561	192.7	21.93	24.12	4.972
O-26-10-D-S	OH	2019	26		26-10-D-S	2019-10-15	10	fall	D	3	3	0	N	0	0	0	n/d	n/d
O-26-11-D-S	OH	2019	26		26-11-D-S	2019-11-08	11	fall	D	3	3	0	N	0	0	0	n/d	n/d
O-26-1-D-S	OH	2019	26		26-1-D-S	2019-02-04	2	winter	D	3	3	0	N	0	0	0	0	0	6.41	3.1	4.8	12.67	1183	429.8	175	77.22	721.1	1.843	4.774	372.4	264.1	33.39	18.6	3.689
O-26-2-D-S	OH	2019	26		26-2-D-S	2019-03-01	3	spring	D	3	3	0	N	0	0	0	0	0
O-26-3-D-S	OH	2019	26		26-3-D-S	2019-03-29	3	spring	D	3	3	0	N	0	0	0	0	0
O-26-4-D-S	OH	2019	26		26-4-D-S	2019-04-26	4	spring	D	3	3	0	N	0	0	0	0	0
O-26-5-D-S	OH	2019	26		26-5-D-S	2019-05-17	5	spring	D	3	3	0	N	0	0	0	0	0	5.27	2.5	52.03	3.23	1097	135.2	149.3	78.74	760.4	3.12	3.336	294.2	135.6	15.68	34.48	4.116
O-26-6-D-S	OH	2019	26		26-6-D-S	2019-06-14	6	summer	D	3	3	0	N	0	0	0	0	0
O-26-7-D-S	OH	2019	26		26-7-D-S	2019-07-26	7	summer	D	3	3	0	N	0	0	0	0	0
O-26-8-D-S	OH	2019	26		26-8-D-S	2019-08-16	8	summer	D	3	3	0	N	0	0	0	0	0
O-26-9-D-S	OH	2019	26		26-9-D-S	2019-09-20	9	fall	D	3	3	0	N	0	0	0	0	0	5.68	2.6	15.21	2.01	1261.59	70.13	186.02	63.86	648.03	2.32	3.07	205.88	72.44	35.89	65.64	3.01
27-0.1-P-S	OH	2019	27		27-0.1-P-S	2019-01-29	1	winter	P	2	3	0	N	0	0	0	0	0	6.62	3.5	6.95	7.16	1695	365.3	242.9	124	896.7	2.468	3.952	317	252.6	9.493	13.03	6.959
O-27-10-P-S	OH	2019	27		27-10-P-S	2019-10-15	10	fall	P	2	3	0	N	0	0	0	n/d	n/d
O-27-11-P-S	OH	2019	27		27-11-P-S	2019-11-08	11	fall	P	2	3	0	N	0	0	0	n/d	n/d
O-27-1-P-S	OH	2019	27		27-1-P-S	2019-02-08	2	winter	P	2	3	0	N	0	0	0	0	0	7.18	2.5	7.73	100.15	1565	292.5	201.5	84.43	847.2	1.511	2.018	213.7	269.6	31.41	13.59	3.349
O-27-2-P-S	OH	2019	27		27-2-P-S	2019-03-08	3	spring	P	2	3	0	N	0	0	0	0	0
O-27-3-P-S	OH	2019	27		27-3-P-S	2019-04-05	4	spring	P	2	3	0	N	0	0	0	0	0
O-27-4-P-S	OH	2019	27		27-4-P-S	2019-05-03	5	spring	P	2	3	0	N	0	0	0	0	0
O-27-5-P-S	OH	2019	27		27-5-P-S	2019-05-31	5	spring	P	2	3	0	N	0	0	0	0	0	6.32	2.8	41.77	2.8	1477	144.4	200.4	34.98	951	2.768	1.662	167.8	169.8	14.95	13.26	2.504
O-27-6-P-S	OH	2019	27		27-6-P-S	2019-06-28	6	summer	P	2	3	0	N	0	0	0	0	0
O-27-7-P-S	OH	2019	27		27-7-P-S	2019-08-02	8	summer	P	2	3	0	N	0	0	0	1	0
O-27-8-P-S	OH	2019	27		27-8-P-S	2019-08-30	8	summer	P	2	3	0	N	0	0	0	0	0
O-27-9-P-S	OH	2019	27		27-9-P-S	2019-09-27	9	fall	P	2	3	0	N	0	0	0	0	0	6.5	2.3	75.24	1.64	1572.34	168.27	245.72	43.52	785.2	0.79	1.48	118.66	134.82	18.97	23.77	2.09
28-0.1-N-S	OH	2019	28		28-0.1-N-S	2019-01-29	1	winter	N	1	1	0	N	0	0	0	0	0	6.62	2.2	4.3	6.35	1250	360.5	253.1	135.6	790.3	2.017	1.84	293.7	239.9	11.77	12.49	2.187
O-28-10-N-S	OH	2019	28		28-10-N-S	2019-10-15	10	fall	N	1	1	0	N	0	0	1	n/d	n/d
O-28-11-N-S	OH	2019	28		28-11-N-S	2019-11-08	11	fall	N	1	1	0	N	0	0	0	n/d	n/d
O-28-1-N-S	OH	2019	28		28-1-N-S	2019-02-08	2	winter	N	1	1	0	N	0	0	1	0	0	6.89	1.8	4.55	6.44	1427	313.8	172.9	142.7	765.6	1.337	1.701	284.9	240.1	9.933	9.203	2.283
O-28-2-N-S	OH	2019	28		28-2-N-S	2019-03-08	3	spring	N	1	1	0	N	0	0	1	0	0
O-28-3-N-S	OH	2019	28		28-3-N-S	2019-04-05	4	spring	N	1	1	0	N	0	0	0	0	0
O-28-4-N-S	OH	2019	28		28-4-N-S	2019-05-03	5	spring	N	1	1	0	N	0	0	0	0	0
O-28-5-N-S	OH	2019	28		28-5-N-S	2019-05-31	5	spring	N	1	1	0	N	0	0	1	0	0	5.96	2	17.14	2.51	1177	281.3	196.2	106.6	840.8	2.813	3.051	280.3	199.1	11.08	10.15	2.287
O-28-6-N-S	OH	2019	28		28-6-N-S	2019-06-28	6	summer	N	1	1	0	N	0	0	0	0	0
O-28-7-N-S	OH	2019	28		28-7-N-S	2019-08-02	8	summer	N	1	1	0	N	0	0	0	0	0
O-28-8-N-S	OH	2019	28		28-8-N-S	2019-08-30	8	summer	N	1	1	0	N	0	0	0	0	0
O-28-9-N-S	OH	2019	28		28-9-N-S	2019-09-27	9	fall	N	1	1	0	N	0	0	1	0	0	6.76	2.7	61.68	4.03	1530.57	353.9	201.66	126.16	632.65	0.94	1.55	180.85	161.07	12.26	25.94	1.53
O-29-0.1-N-S	OH	2019	29		29-0.1-N-S	2019-02-04	2	winter	N	1	1	0	N	0	0	0	0	0	6.73	3.6	5.97	6.83	1934	214.4	290.1	66.21	814.7	1.915	2.692	294.5	217.9	15.32	9.429	2.326
O-29-10-N-S	OH	2019	29		29-10-N-S	2019-10-15	10	fall	N	1	1	0	N	0	0	0	n/d	n/d
O-29-11-N-S	OH	2019	29		29-11-N-S	2019-11-08	11	fall	N	1	1	0	N	0	0	0	n/d	n/d
O-29-1-N-S	OH	2019	29		29-1-N-S	2019-03-01	3	spring	N	1	1	0	N	0	0	0	0	0	6.51	3.3	2.65	1.76	1671	144.4	281.2	71.79	803.3	1.488	2.281	272.5	143.2	15.44	11.71	2.015
O-29-2-N-S	OH	2019	29		29-2-N-S	2019-03-29	3	spring	N	1	1	0	N	0	0	0	0	0
O-29-3-N-S	OH	2019	29		29-3-N-S	2019-04-26	4	spring	N	1	1	0	N	0	0	0	0	0
O-29-4-N-S	OH	2019	29		29-4-N-S	2019-05-17	5	spring	N	1	1	0	N	0	0	0	0	0
O-29-5-N-S	OH	2019	29		29-5-N-S	2019-06-14	6	summer	N	1	1	0	N	0	0	0	0	0
O-29-6-N-S	OH	2019	29		29-6-N-S	2019-07-26	7	summer	N	1	1	0	N	0	0	0	1	0
O-29-7-N-S	OH	2019	29		29-7-N-S	2019-08-16	8	summer	N	1	1	0	N	0	0	0	0	0
O-29-8-N-S	OH	2019	29		29-8-N-S	2019-09-20	9	fall	N	1	1	0	N	0	0	0	0	0
O-29-9-N-S	OH	2019	29		29-9-N-S	2019-10-04	10	fall	N	1	1	0	N	0	0	0	n/d	n/d
3-HA-P-S	OH	2018	3		3.2-1-P-S	2018-09-28	9	fall	R	4	1	0	Y	0	n/d	0	0	0	7.27	2.7	3.41	3.38	1626	147.7	262	53.86	804.2	1.289	1.687	185.4	255.4	9.077	9.078	2.354
3-PR-P-S	OH	2018	3		3.2-0.1-P-S	2018-03-06	3	spring	R	4	1	0	Y	0	n/d	0	0	0	7.17	2.6	1.43	3.44	1359	152.9	292.4	86.73	766.2	1.423	1.793	193.8	167.4	12.83	10.46	2.759
O-3.3-1-N-S	OH	2019	3		3.3-1-N-S	2019-03-22	3	spring	R	4	1	0	Y	0	0	0	0	0	6.88	1.8	1.34	3.16	1262	108.5	276.1	52.01	871.7	0.462	2.056	201.6	137.7	13.14	11.74	2.177
O-3.3-2-N-S	OH	2019	3		3.3-2-N-S	2019-11-01	11	fall	R	4	1	0	Y	0	0	0	n/d	n/d	6.43	4	15.5	2.82	1145.96	259.05	243.11	82.79	806.78	1.07	1.89	176.96	114.48	13.1	11.12	2.47
30-0.1-D-S	OH	2019	30		30-0.1-D-S	2019-01-28	1	winter	D	3	2	0	N	0	0	0	0	0	5.78	2.5	3.14	6.19	1035	206.7	149.1	48.83	938.9	1.59	6.783	194.8	305.7	13.67	14.85	3.195
O-30-10-D-S	OH	2019	30		30-10-D-S	2019-10-15	10	fall	D	3	2	0	N	0	0	0	n/d	n/d
O-30-11-D-S	OH	2019	30		30-11-D-S	2019-11-08	11	fall	D	3	2	0	N	0	0	0	n/d	n/d
O-30-1-D-S	OH	2019	30		30-1-D-S	2019-03-01	3	spring	D	3	2	0	N	0	0	1	0	0	6.56	2.3	10.56	15.75	935.6	611.5	126.9	75.17	809.5	1.63	5.36	243	436	14.57	14.17	3.364
O-30-2-D-S	OH	2019	30		30-2-D-S	2019-03-29	3	spring	D	3	2	0	N	0	0	1	0	0
O-30-3-D-S	OH	2019	30		30-3-D-S	2019-04-26	4	spring	D	3	2	0	N	0	0	0	0	0
O-30-4-D-S	OH	2019	30		30-4-D-S	2019-05-17	5	spring	D	3	2	0	N	0	0	0	0	0
O-30-5-D-S	OH	2019	30		30-5-D-S	2019-06-14	6	summer	D	3	2	0	N	0	0	0	0	0
O-30-6-D-S	OH	2019	30		30-6-D-S	2019-07-26	7	summer	D	3	2	0	N	0	0	0	1	0
O-30-7-D-S	OH	2019	30		30-7-D-S	2019-08-16	8	summer	D	3	2	0	N	0	0	0	0	0
O-30-8-D-S	OH	2019	30		30-8-D-S	2019-09-20	9	fall	D	3	2	0	N	0	0	0	0	0
O-30-9-D-S	OH	2019	30		30-9-D-S	2019-10-04	10	fall	D	3	2	0	N	0	0	0	n/d	n/d
31-0.1-N-S	OH	2019	31		31-0.1-N-S	2019-01-29	1	winter	N	1	3	0	N	0	0	0	0	0	6.87	3.1	7.15	5.66	1605	229.3	245	62.26	822.4	2.243	2.685	208.1	414.3	12.71	16.56	3.308
O-31-10-N-S	OH	2019	31		31-10-N-S	2019-10-15	10	fall	N	1	3	0	N	0	0	0	n/d	n/d
O-31-11-N-S	OH	2019	31		31-11-N-S	2019-11-08	11	fall	N	1	3	0	N	0	0	0	n/d	n/d
O-31-1-N-S	OH	2019	31		31-1-N-S	2019-03-01	3	spring	N	1	3	0	N	0	0	0	0	0	7.16	3	14.16	9.34	1563	389.8	262.6	90.97	863.9	2.296	2.628	252.7	420.5	13.44	10.32	4.331
O-31-2-N-S	OH	2019	31		31-2-N-S	2019-03-29	3	spring	N	1	3	0	N	0	0	0	0	0
O-31-3-N-S	OH	2019	31		31-3-N-S	2019-04-26	4	spring	N	1	3	0	N	0	0	0	0	0
O-31-4-N-S	OH	2019	31		31-4-N-S	2019-05-17	5	spring	N	1	3	0	N	0	0	0	0	0
O-31-5-N-S	OH	2019	31		31-5-N-S	2019-06-14	6	summer	N	1	3	0	N	0	0	1	0	0
O-31-6-N-S	OH	2019	31		31-6-N-S	2019-07-26	7	summer	N	1	3	0	N	0	0	0	0	0
O-31-7-N-S	OH	2019	31		31-7-N-S	2019-08-16	8	summer	N	1	3	0	N	0	0	0	0	0
O-31-8-N-S	OH	2019	31		31-8-N-S	2019-09-20	9	fall	N	1	3	0	N	0	0	0	0	0
O-31-9-N-S	OH	2019	31		31-9-N-S	2019-10-04	10	fall	N	1	3	0	N	0	0	0	n/d	n/d
4-HA-N-S	OH	2018	4		4.2-1-N-S	2018-09-28	9	fall	N	1	1	0	Y	0	n/d	0	0	0	6.78	2.6	3.96	3.61	1475	175.3	157.6	122.1	887.8	1.825	2.525	273.6	171.5	9.867	11.55	6.105
4-PR-N-S	OH	2018	4		4.2-0.1-N-S	2018-01-03	1	winter	N	1	1	0	Y	0	n/d	0	0	0	7.41	3.3	6.95	10.15	1476	435.3	266.2	67.92	743.6	2.511	2.312	326.2	497.7	14.47	10.98	2.475
O-4.3-1-N-S	OH	2019	4		4.3-1-N-S	2019-03-22	3	spring	N	4	1	0	Y	0	0	0	0	0	7.39	2.2	2.52	3.55	1757	184.1	260.3	64.23	801	0.958	2.138	207.3	316.3	12.87	10.95	2.88
O-4.3-2-N-S	OH	2019	4		4.3-2-N-S	2019-11-01	11	fall	N	4	1	0	Y	0	0	0	n/d	n/d	7.05	4.1	12.38	2.17	1675.33	287.23	258.77	56.55	690.21	1.34	1.96	144.67	245.53	19.84	11.54	2.34
5-HA-P-S	OH	2018	5		5.2-9-P-S	2018-09-28	9	fall	P	2	3	0	N	0	n/d	1	1	0	7.1	3.4	4.59	4.33	1709	275.2	222.8	70.9	767	2.051	4.507	230.4	245	10.04	20.01	5.211
5-MI-P-S	OH	2018	5		5.2-5-P-S	2018-06-08	6	summer	P	2	3	0	N	0	n/d	0	0	0	6.9	3.7	30.01	1.98	2298	178	182.8	95.3	787.2	1.843	2.962	205.8	125.8	19.8	16.96	4.391
5-PO-P-S	OH	2018	5		5.2-1-P-S	2018-02-26	2	winter	P	2	3	0	N	0	n/d	0	0	0	7.45	3.2	2.66	24.88	1759	314.2	175.8	153.9	887.6	2.561	3.448	392.3	325	17.54	13.31	5.527
5-PR-P-S	OH	2018	5		5.2-0.1-P-S	2017-12-29	12	winter	P	2	3	0	N	0	n/d	1	0	0	7.07	2.8	0.83	7.71	1841	222.9	181.7	105.1	893.2	2.612	3.152	380.6	398.4	12.29	13.62	4.181
5.3-0.1-P-S	OH	2019	5		5.3-0.1-P-S	2019-01-28	1	winter	P	2	3	0	N	0	0	0	0	0	7.56	3.5	5.5	6.35	3275	275.2	298.6	175.7	801.4	3.325	3.537	291	313.5	9.477	16.51	5.574
O-5.3-10-P-S	OH	2019	5		5.3-10-P-S	2019-10-15	10	fall	P	2	3	0	N	0	0	0	n/d	n/d
O-5.3-11-P-S	OH	2019	5		5.3-11-P-S	2019-11-08	11	fall	P	2	3	0	N	0	0	0	n/d	n/d
O-5.3-1-P-S	OH	2019	5		5.3-1-P-S	2019-02-08	2	winter	P	2	3	0	N	0	0	0	0	0	6.89	3.7	9.75	37.7	1735	418.2	202.3	160.1	910.4	2.273	4.159	326	317	38.05	17.11	6.745
O-5.3-2-P-S	OH	2019	5		5.3-2-P-S	2019-03-08	3	spring	P	2	3	0	N	0	0	1	1	0
O-5.3-3-P-S	OH	2019	5		5.3-3-P-S	2019-04-05	4	spring	P	2	3	0	N	0	0	1	0	0
O-5.3-4-P-S	OH	2019	5		5.3-4-P-S	2019-05-03	5	spring	P	2	3	0	N	0	0	0	0	0
O-5.3-5-P-S	OH	2019	5		5.3-5-P-S	2019-05-31	5	spring	P	2	3	0	N	0	0	1	0	0	6.31	3.2	1.95	3.31	1934	324.7	170.6	86.08	863.7	4.426	3.1	239.7	148.6	13.15	101	3.65
O-5.3-6-P-S	OH	2019	5		5.3-6-P-S	2019-06-28	6	summer	P	2	3	0	N	0	0	0	0	0
O-5.3-7-P-S	OH	2019	5		5.3-7-P-S	2019-08-02	8	summer	P	2	3	0	N	0	0	0	0	0
O-5.3-8-P-S	OH	2019	5		5.3-8-P-S	2019-08-30	8	summer	P	2	3	0	N	0	0	1	0	0
O-5.3-9-P-S	OH	2019	5		5.3-9-P-S	2019-09-27	9	fall	P	2	3	0	N	0	0	0	0	0	6.36	3.6	21.66	1.96	1744.01	173.57	171.6	147.01	703.76	1.59	4.04	215.76	77.15	19.1	27.86	6.3
6-HA-P-S	OH	2018	6		6.2-9-P-S	2018-09-21	9	fall	P	2	3	0	N	0	n/d	0	1	0	7.17	3.5	4.48	4.51	1699	477	207.3	183.2	1012	2.089	10.57	241.7	121.4	8.018	19.23	11.6
6-MI-P-S	OH	2018	6		6.2-5-P-S	2018-05-18	5	spring	P	2	3	0	N	0	n/d	0	0	0	6.98	3	36.39	1.54	2138	320.3	214.2	39.83	797.1	1.734	2.472	135.2	172.3	14.35	36.93	3.975
6-PO-P-S	OH	2018	6		6.2-1-P-S	2018-02-15	2	winter	P	2	3	0	N	0	n/d	0	0	0	7.81	3.4	2.61	65.53	2999	417.2	315.9	342.3	773.8	1.924	2.362	232	410.4	21.82	30.81	9.778
6-PR-P-S	OH	2018	6		6.2-0.1-P-S	2018-01-03	1	winter	P	2	3	0	N	0	n/d	0	0	0	7.33	2.7	14.8	3.08	1527	538.9	194.6	40.58	871.2	2.075	2.622	252.2	555.6	28.95	20.56	2.539
O-6.3-1-N-S	OH	2019	6		6.3-1-N-S	2019-03-22	3	spring	N	4	1	0	Y	0	0	0	0	0	7.3	1.8	3.21	2.58	1814	151.2	217.3	48.07	861.7	0.806	2.416	158.6	176.3	20.53	12.84	3.324
O-6.3-2-N-S	OH	2019	6		6.3-2-N-S	2019-11-01	11	fall	N	4	1	0	Y	0	0	0	n/d	n/d	7.05	3.9	8.52	1.9	1682.43	306.24	194.84	38.27	798.01	1.15	2.34	138.3	164.01	19.35	9.31	2.1
7-HA-D-S	OH	2018	7		7.2-9-D-S	2018-09-28	9	fall	D	3	3	0	N	0	n/d	0	1	0	6.96	2.8	3.99	3.52	1398	385.7	161.6	67.5	732.1	1.168	2.826	202.1	262.1	9.796	12.63	3.922
7-MI-D-S	OH	2018	7		7.2-5-D-S	2018-06-08	6	summer	D	3	3	0	N	0	n/d	0	0	0	7.1	3.8	65.69	1.85	3412	250.2	213.6	63.41	659.5	2.43	4.267	169	170	23.16	60.12	4.709
7-PO-D-S	OH	2018	7		7.2-1-D-S	2018-02-26	2	winter	D	3	3	0	N	0	n/d	0	0	0	7.38	4.1	9.17	15.49	1453	763.8	248.3	106.8	773.5	2.71	4.76	292.5	304.3	13.41	20.74	8.272
7-PR-D-S	OH	2018	7		7.2-0.1-D-S	2017-12-29	12	winter	D	3	3	0	N	0	n/d	0	0	0	7.02	2.6	6.55	4.04	1605	328.4	209.2	56.57	782.7	4.17	4.829	266.4	501.6	23.55	70.07	12.39
7.3-0.1-D-S	OH	2019	7		7.3-0.1-D-S	2019-01-28	1	winter	D	3	3	0	N	0	0	0	0	0	7.01	3.8	5.62	5.96	1594	471.5	247.7	82.58	737.5	6.264	4.773	215.9	145.3	11.57	26.84	5.838
O-7.3-10-D-S	OH	2019	7		7.3-10-D-S	2019-10-15	10	fall	D	3	3	0	N	0	0	0	n/d	n/d
O-7.3-11-D-S	OH	2019	7		7.3-11-D-S	2019-11-08	11	fall	D	3	3	0	N	0	0	0	n/d	n/d
O-7.3-1-D-S	OH	2019	7		7.3-1-D-S	2019-02-04	2	winter	D	3	3	0	N	0	0	1	0	0	6.78	3	12.75	5.8	1664	395.9	235.5	75.03	870.2	4.301	6.777	249.7	303.2	22.57	23.55	9.406
O-7.3-2-D-S	OH	2019	7		7.3-2-D-S	2019-03-01	3	spring	D	3	3	0	N	0	0	0	0	0
O-7.3-3-D-S	OH	2019	7		7.3-3-D-S	2019-03-29	3	spring	D	3	3	0	N	0	0	1	0	0
O-7.3-4-D-S	OH	2019	7		7.3-4-D-S	2019-04-26	4	spring	D	3	3	0	N	0	0	0	0	0
O-7.3-5-D-S	OH	2019	7		7.3-5-D-S	2019-05-17	5	spring	D	3	3	0	N	0	0	0	0	0	6.29	3.4	22.93	2.31	1395	269.1	210	56.17	786.4	3.476	4.224	185.5	156.2	15.15	25.98	5.349
O-7.3-6-D-S	OH	2019	7		7.3-6-D-S	2019-06-14	6	summer	D	3	3	0	N	0	0	0	0	0
O-7.3-7-D-S	OH	2019	7		7.3-7-D-S	2019-07-26	7	summer	D	3	3	0	N	0	0	0	0	0
O-7.3-8-D-S	OH	2019	7		7.3-8-D-S	2019-08-16	8	summer	D	3	3	0	N	0	0	0	1	0
O-7.3-9-D-S	OH	2019	7		7.3-9-D-S	2019-09-20	9	fall	D	3	3	0	N	0	0	0	0	0	7.15	3.6	27.21	1.33	1897.17	344.32	241.67	64.9	564.98	1.86	2.78	125.58	159.83	27.56	84.79	3.97
8-HA-D-S	OH	2018	8		8.2-1-D-S	2018-09-28	9	fall	D	4	1	0	Y	0	n/d	0	1	0	6.93	3	7.52	3.87	1563	89.43	204.1	35.62	989.7	1.294	2.726	165.2	186.1	11.38	11.11	3.319
8-PR-D-S	OH	2018	8		8.2-0.1-D-S	2018-03-06	3	spring	D	4	1	0	Y	0	n/d	1	0	0	7.33	2.9	1.67	5.44	1706	316.5	183.9	200.3	1128	2.737	8.074	354.2	400.1	10.67	14.79	15.85
O-8.3-1-D-S	OH	2019	8		8.3-1-D-S	2019-03-22	3	spring	D	4	1	0	Y	0	1	1	1	0	7.34	2.5	1.95	3.23	1858	456.3	225	205.1	1113	1.506	14.82	251	169.1	14.07	20.19	17.95
O-8.3-2-D-S	OH	2019	8		8.3-2-D-S	2019-11-01	11	fall	D	4	1	0	Y	0	0	0	n/d	n/d	7.01	4.3	7.12	1.98	1564.75	381.61	186.81	185.72	1039.68	1.8	7.87	212.95	131.38	13.43	12.66	9.89
9-HA-D-S	OH	2018	9		9.2-9-D-S	2018-09-28	9	fall	D	3	2	0	N	0	n/d	1	1	0	7.17	2.7	2.35	3.84	1598	116.2	270.4	31.47	764.7	1.491	2.699	182	318.1	9.495	8.601	2.949
9-MI-D-S	OH	2018	9		9.2-5-D-S	2018-06-08	6	summer	D	3	2	0	N	0	n/d	0	0	0	6.5	3.1	31.33	1.77	1750	217.1	158.5	49.6	702.5	1.274	2.712	159.8	229.3	12.38	12.35	4.302
9-PO-D-S	OH	2018	9		9.2-1-D-S	2018-02-26	2	winter	D	3	2	0	N	0	n/d	0	0	0	7.27	3.4	6.84	7.64	1788	466	174.8	60.53	745.6	2.253	3.854	244.9	438.4	13.39	11.42	4.59
9-PR-D-S	OH	2018	9		9.2-0.1-D-S	2018-01-03	1	winter	D	3	2	0	N	0	n/d	0	0	0	7.05	2.4	19.93	3.28	1484	423.9	119.8	40.75	623.7	2.254	4.077	269.6	385.2	15.77	11.52	2.397
O-9.3-1-D-S	OH	2019	9		9.3-1-D-S	2019-03-22	3	spring	D	3	1	0	Y	0	0	0	0	0	5.87	1.9	8.44	2.66	1289	161	98.2	76.61	789	1.188	2.6	214	162.8	12.09	22.86	6.008
O-9.3-2-D-S	OH	2019	9		9.3-2-D-S	2019-11-01	11	fall	D	3	1	0	Y	0	0	0	n/d	n/d	7.27	3.7	7.48	1.25	2322.72	165.79	158.12	37.14	665.65	1.27	2.5	138.24	179.35	13.84	11.78	2.69
